# Supplementary material for: Association Between 24‐h Movement Behaviors and Mental Health in Children and Adolescents: A Systematic Review and Compositional Data Meta‐Analysis
Source: Scand J Med Sci Sports. 2025 Aug 19;35(8):e70120. doi: 10.1111/sms.70120 (PMC12363385; doi:10.1111/sms.70120)
Supplement: Supplementary file 5 — Data S1: sms70120‐sup‐0005‐DataS1.xlsx. [file SMS-35-e70120-s003.xlsx]

## Sheet: Sleep - Social Emotional
Study	Outcome	num	g	seg	vg	type	agegroup	esid	Time
Chong, et al., 2021 (CS)	Internalizing	1	0.0545749	0.022547	0.000508367	int	ado	1	10
Chong, et al., 2021 (CS)	Externalizing	1	0.048981	0.0208594	0.000435115	ext	ado	2	10
Chong, et al., 2021 (CS)	Prosocial behaviour	1	0.0157218	0.0218122	0.000475774	soc	ado	3	10
Chong, et al., 2021 (CS)	Psychological distress	1	0.0387671	0.019796	0.000391881	int	ado	4	10
Chong, et al., 2021 (Long)	Internalizing	1	-0.0242545	0.0202121	0.00040853	int	ado	5	10
Chong, et al., 2021 (Long)	Externalizing	1	-0.0284306	0.0236922	0.000561319	ext	ado	6	10
Chong, et al., 2021 (Long)	Prosocial behaviour	1	-0.00717042	0.0216706	0.000469615	soc	ado	7	10
Chong, et al., 2021 (Long)	Psychological distress	1	-0.0194441	0.0211349	0.000446682	int	ado	8	10
Carson, et al., 2016	Strength and Difficulties	2	0.00348495	0.00105544	1.11396e-06	wel	ado	9	10
Kuzik et al., 2020	Externalizing	3	0	0.0225763	0.00050969	ext	child	10	10
Kuzik et al., 2020	Internalizing	3	-0.00782646	0.0246834	0.000609272	int	child	11	10
Kuzik et al., 2020	Sociability	3	-0.00275216	0.0251135	0.000630686	soc	child	12	10
Kuzik et al., 2020	Prosocial Behaviour	3	-0.00882985	0.0204692	0.000418988	soc	child	13	10
Kuzik et al., 2020	Emotional Self-Regulation	3	-0.0159539	0.0240814	0.000579914	esr	child	14	10
Ng et al., 2021	Psychosocial Functioning	4	0.0123549	0.00472763	2.23505e-05	wel	ado	15	10
Tan et al., 2023 (CS)	Emotional Wellbeing	5	-0.0154745	0.011063	0.000122391	wel	child	16	10
Tan et al., 2023 (CS)	Self-Esteem	5	-0.0191518	0.0119263	0.000142236	wel	child	17	10
Tan et al., 2023 (CS)	Relationship with Family	5	-0.0140335	0.013271	0.00017612	soc	child	18	10
Tan et al., 2023 (CS)	Relatinship with friends	5	-0.00406101	0.0108637	0.00011802	soc	child	19	10
Tan et al., 2023 (CS)	School Functioning	5	-0.00296802	0.0109668	0.00012027	soc	child	20	10
Tan et al. 2023 (Long)	Emotional Wellbeing	5	0.00668568	0.0116493	0.000135706	wel	child	21	10
Tan et al., 2023 (Long)	Self-Esteem	5	0.0094655	0.011696	0.000136796	wel	child	22	10
Tan et al., 2023 (Long)	Relationship with Family	5	0.0150313	0.0116179	0.000134976	soc	child	23	10
Tan et al., 2023 (Long)	Relatinship with friends	5	0.0167083	0.011529	0.000132919	soc	child	24	10
Tan et al., 2023 (Long)	School Functioning	5	0.0214264	0.0114842	0.000131886	soc	child	25	10
Taylor et al., 2023 (CS)	Anxiety	7	-0.0126698	0.01535	0.000235622	int	child	26	10
Taylor et al., 2023 (CS)	Depression	7	-0.0126698	0.014619	0.000213716	int	child	27	10
Taylor et al., 2023 (CS)	Resilience	7	-0.0142536	0.0151063	0.000228201	wel	child	28	10
Taylor et al., 2023	Emotianl self-control	7	-0.00316746	0.014619	0.000213716	esr	child	29	10
Taylor et al., 2023 (Long)	Anxiety	7	0.00602446	0.0161455	0.000260679	int	child	30	10
Taylor et al., 2023 (Long)	Depression	7	0.00771131	0.0161455	0.000260679	int	child	31	10
Taylor et al., 2023 (Long)	Resilience	7	0	0.0163865	0.000268518	wel	child	32	10
Taylor et al., 2023 (Long)	Emotianl self-control	7	0.00385565	0.0163865	0.000268518	esr	child	33	10
Fariclough et al., 2021	Externalizing	8	0.00897686	0.00824105	6.7915e-05	ext	ado	34	10
Fariclough et al., 2021	Internalizing	8	0.00700906	0.00822803	6.77005e-05	int	ado	35	10
Fariclough et al., 2021	Depression	8	-0.000160456	0.00827559	6.84854e-05	int	ado	36	10
Fariclough et al., 2021	Self-esteem	8	0.00409684	0.00819368	6.71364e-05	wel	ado	37	10
de Faria et al., 2022	Deprssion/Anxiety	9	0.0208624	0.011991	0.000143783	int	ado	38	10
de Faria et al., 2022	Social dysfuntion	9	0.0203983	0.0120966	0.000146329	soc	ado	39	10
St Laurent et al., 2023	Negative affectivity	10	0.001677	0.0121395	0.000147367	int	child	40	10
St Laurent et al., 2023	Externalizing	10	-0.00521327	0.0114127	0.000130249	ext	child	41	10
St Laurent et al., 2023	Internalizing	10	-0.000702727	0.0115454	0.000133296	int	child	42	10
Lu et al., 2024	Internalizing	11	0.0320637	0.0123662	0.000152922	int	ado	43	10
Lu et al., 2024	Externalizing	11	0.0289178	0.0144589	0.000209059	ext	ado	44	10
Lu et al., 2024	Prosocial behaviour	11	0.0118455	0.00741969	5.50518e-05	soc	ado	45	10
Bourke et al., 2024 (CS)	Internalizing	12	0.0114033	0.0142939	0.000204316	int	child	46	10
Bourke et al., 2024 (CS)	Externalizing	12	0.0153165	0.0163992	0.000268934	ext	child	47	10
Bourke et al., 2024 (CS)	Prosocial behaviour	12	0.0112722	0.0180376	0.000325353	soc	child	48	10
Bourke et al., 2024 (Long)	Internalizing	12	-0.0227246	0.0183121	0.000335334	int	child	49	10
Bourke et al., 2024 (Long)	Externalizing	12	-0.0103092	0.0178457	0.000318467	ext	child	50	10
Bourke et al., 2024 (Long)	Prosocial behaviour	12	-0.0143464	0.0183363	0.00033622	soc	child	51	10
Rorem et al., 2024 (Age 3)	Internalizing	13	-0.00379023	0.0227414	0.000517171	int	child	52	10
Rorem et al., 2024 (Age 3)	Externalizing	13	0.0350831	0.0248506	0.00061755	ext	child	53	10
Rorem et al., 2024 (Age 5)	Internalizing	13	0.0240984	0.0314327	0.000988014	int	child	54	10
Rorem et al., 2024 (Age 5)	Externalizing	13	0.0100013	0.0329673	0.00108684	ext	child	55	10
Li et al., 2024	Prosocial behaviour	14	-0.0617367	0.0314983	0.000992142	soc	child	56	10
Li et al., 2024	Internalizing	14	-0.000107368	0.0232813	0.000542021	int	child	57	10
Li et al., 2024	Externalizing	14	-0.000823155	0.0257986	0.000665568	ext	child	58	10
Chong, et al., 2021 (CS)	Internalizing	1	0.108782	0.044942	0.00201978	int	ado	59	20
Chong, et al., 2021 (CS)	Externalizing	1	0.0976317	0.0415782	0.00172875	ext	ado	60	20
Chong, et al., 2021 (CS)	Prosocial behaviour	1	0.0313376	0.0434774	0.00189029	soc	ado	61	20
Chong, et al., 2021 (CS)	Psychological distress	1	0.0772729	0.0394585	0.00155697	int	ado	62	20
Chong, et al., 2021 (Long)	Internalizing	1	-0.0483456	0.040288	0.00162312	int	ado	63	20
Chong, et al., 2021 (Long)	Externalizing	1	-0.0566695	0.0472246	0.00223016	ext	ado	64	20
Chong, et al., 2021 (Long)	Prosocial behaviour	1	-0.0142925	0.0431951	0.00186582	soc	ado	65	20
Chong, et al., 2021 (Long)	Psychological distress	1	-0.038757	0.0421272	0.0017747	int	ado	66	20
Carson, et al., 2016	Strength and Difficulties	2	0.00695167	0.00210536	4.43255e-06	wel	ado	67	20
Kuzik et al., 2020	Externalizing	3	0	0.0451119	0.00203508	ext	child	68	20
Kuzik et al., 2020	Internalizing	3	-0.0156388	0.0493223	0.00243269	int	child	69	20
Kuzik et al., 2020	Sociability	3	-0.00549935	0.0501816	0.00251819	soc	child	70	20
Kuzik et al., 2020	Prosocial Behaviour	3	-0.0176438	0.0409015	0.00167293	soc	child	71	20
Kuzik et al., 2020	Emotional Self-Regulation	3	-0.0318791	0.0481194	0.00231547	esr	child	72	20
Ng et al., 2021	Psychosocial Functioning	4	0.0246396	0.00942842	8.88951e-05	wel	ado	73	20
Tan et al., 2023 (CS)	Emotional Wellbeing	5	-0.0308208	0.0220345	0.000485518	wel	child	74	20
Tan et al., 2023 (CS)	Self-Esteem	5	-0.038145	0.0237538	0.000564242	wel	child	75	20
Tan et al., 2023 (CS)	Relationship with Family	5	-0.0279508	0.0264321	0.000698657	soc	child	76	20
Tan et al., 2023 (CS)	Relatinship with friends	5	-0.0080884	0.0216375	0.00046818	soc	child	77	20
Tan et al., 2023 (CS)	School Functioning	5	-0.00591147	0.0218427	0.000477105	soc	child	78	20
Tan et al. 2023 (Long)	Emotional Wellbeing	5	0.0133215	0.0232118	0.000538786	wel	child	79	20
Tan et al., 2023 (Long)	Self-Esteem	5	0.0188604	0.0233047	0.00054311	wel	child	80	20
Tan et al., 2023 (Long)	Relationship with Family	5	0.0299506	0.0231492	0.000535888	soc	child	81	20
Tan et al., 2023 (Long)	Relatinship with friends	5	0.033292	0.0229721	0.000527717	soc	child	82	20
Tan et al., 2023 (Long)	School Functioning	5	0.042693	0.0228827	0.000523617	soc	child	83	20
Taylor et al., 2023 (CS)	Anxiety	7	-0.0253021	0.0306545	0.000939698	int	child	84	20
Taylor et al., 2023 (CS)	Depression	7	-0.0253021	0.0291948	0.000852334	int	child	85	20
Taylor et al., 2023 (CS)	Resilience	7	-0.0284649	0.0301679	0.000910103	wel	child	86	20
Taylor et al., 2023	Emotianl self-control	7	-0.00632553	0.0291948	0.000852334	esr	child	87	20
Taylor et al., 2023 (Long)	Anxiety	7	0.0120365	0.0322579	0.00104057	int	child	88	20
Taylor et al., 2023 (Long)	Depression	7	0.0154068	0.0322579	0.00104057	int	child	89	20
Taylor et al., 2023 (Long)	Resilience	7	0	0.0327394	0.00107187	wel	child	90	20
Taylor et al., 2023 (Long)	Emotianl self-control	7	0.00770339	0.0327394	0.00107187	esr	child	91	20
Fariclough et al., 2021	Externalizing	8	0.0178899	0.0164235	0.000269732	ext	ado	92	20
Fariclough et al., 2021	Internalizing	8	0.0139683	0.0163976	0.000268881	int	ado	93	20
Fariclough et al., 2021	Depression	8	-0.000319772	0.0164924	0.000271998	int	ado	94	20
Fariclough et al., 2021	Self-esteem	8	0.00816456	0.0163291	0.00026664	wel	ado	95	20
de Faria et al., 2022	Deprssion/Anxiety	9	0.041469	0.0238349	0.000568101	int	ado	96	20
de Faria et al., 2022	Social dysfuntion	9	0.0405464	0.0240449	0.000578159	soc	ado	97	20
St Laurent et al., 2023	Negative affectivity	10	0.00335291	0.0242711	0.000589086	int	child	98	20
St Laurent et al., 2023	Externalizing	10	-0.0104232	0.0228179	0.000520658	ext	child	99	20
St Laurent et al., 2023	Internalizing	10	-0.001405	0.0230833	0.000532838	int	child	100	20
Lu et al., 2024	Internalizing	11	0.063983	0.0246766	0.000608937	int	ado	101	20
Lu et al., 2024	Externalizing	11	0.0577054	0.0288527	0.000832478	ext	ado	102	20
Lu et al., 2024	Prosocial behaviour	11	0.0236376	0.014806	0.000219217	soc	ado	103	20
Bourke et al., 2024 (CS)	Internalizing	12	0.0227683	0.0285398	0.000814519	int	child	104	20
Bourke et al., 2024 (CS)	Externalizing	12	0.0305814	0.0327433	0.00107212	ext	child	105	20
Bourke et al., 2024 (CS)	Prosocial behaviour	12	0.0225064	0.0360145	0.00129704	soc	child	106	20
Bourke et al., 2024 (Long)	Internalizing	12	-0.0453728	0.0365627	0.00133683	int	child	107	20
Bourke et al., 2024 (Long)	Externalizing	12	-0.0205836	0.0356313	0.00126959	ext	child	108	20
Bourke et al., 2024 (Long)	Prosocial behaviour	12	-0.0286445	0.036611	0.00134036	soc	child	109	20
Rorem et al., 2024 (Age 3)	Internalizing	13	-0.00757581	0.0454548	0.00206614	int	child	110	20
Rorem et al., 2024 (Age 3)	Externalizing	13	0.0701232	0.0496706	0.00246717	ext	child	111	20
Rorem et al., 2024 (Age 5)	Internalizing	13	0.0481159	0.0627599	0.00393881	int	child	112	20
Rorem et al., 2024 (Age 5)	Externalizing	13	0.0199691	0.065824	0.00433279	ext	child	113	20
Li et al., 2024	Prosocial behaviour	14	-0.123323	0.0629197	0.00395889	soc	child	114	20
Li et al., 2024	Internalizing	14	-0.000214474	0.0465059	0.0021628	int	child	115	20
Li et al., 2024	Externalizing	14	-0.0016443	0.0515342	0.00265578	ext	child	116	20
Chong, et al., 2021 (CS)	Internalizing	1	0.162647	0.067196	0.0045153	int	ado	117	30
Chong, et al., 2021 (CS)	Externalizing	1	0.145976	0.0621665	0.00386468	ext	ado	118	30
Chong, et al., 2021 (CS)	Prosocial behaviour	1	0.0468551	0.0650062	0.00422581	soc	ado	119	30
Chong, et al., 2021 (CS)	Psychological distress	1	0.115536	0.0589972	0.00348068	int	ado	120	30
Chong, et al., 2021 (Long)	Internalizing	1	-0.0722849	0.0602374	0.00362855	int	ado	121	30
Chong, et al., 2021 (Long)	Externalizing	1	-0.0847307	0.0706089	0.00498562	ext	ado	122	30
Chong, et al., 2021 (Long)	Prosocial behaviour	1	-0.0213697	0.0645841	0.00417111	soc	ado	123	30
Chong, et al., 2021 (Long)	Psychological distress	1	-0.0579484	0.0629874	0.00396741	int	ado	124	30
Carson, et al., 2016	Strength and Difficulties	2	0.0104017	0.00315023	9.92397e-06	wel	ado	125	30
Kuzik et al., 2020	Externalizing	3	0	0.0676155	0.00457186	ext	child	126	30
Kuzik et al., 2020	Internalizing	3	-0.02344	0.0739263	0.0054651	int	child	127	30
Kuzik et al., 2020	Sociability	3	-0.00824265	0.0752142	0.00565718	soc	child	128	30
Kuzik et al., 2020	Prosocial Behaviour	3	-0.0264452	0.0613047	0.00375827	soc	child	129	30
Kuzik et al., 2020	Emotional Self-Regulation	3	-0.0477816	0.0721232	0.00520176	esr	child	130	30
Ng et al., 2021	Psychosocial Functioning	4	0.0368599	0.0141045	0.000198938	wel	ado	131	30
Tan et al., 2023 (CS)	Emotional Wellbeing	5	-0.0460474	0.0329203	0.00108375	wel	child	132	30
Tan et al., 2023 (CS)	Self-Esteem	5	-0.0569901	0.035489	0.00125947	wel	child	133	30
Tan et al., 2023 (CS)	Relationship with Family	5	-0.0417596	0.0394906	0.00155951	soc	child	134	30
Tan et al., 2023 (CS)	Relatinship with friends	5	-0.0120844	0.0323272	0.00104505	soc	child	135	30
Tan et al., 2023 (CS)	School Functioning	5	-0.00883195	0.0326338	0.00106497	soc	child	136	30
Tan et al. 2023 (Long)	Emotional Wellbeing	5	0.0199107	0.0346929	0.0012036	wel	child	137	30
Tan et al., 2023 (Long)	Self-Esteem	5	0.0281893	0.0348318	0.00121326	wel	child	138	30
Tan et al., 2023 (Long)	Relationship with Family	5	0.0447649	0.0345994	0.00119712	soc	child	139	30
Tan et al., 2023 (Long)	Relatinship with friends	5	0.049759	0.0343347	0.00117887	soc	child	140	30
Tan et al., 2023 (Long)	School Functioning	5	0.06381	0.034201	0.00116971	soc	child	141	30
Taylor et al., 2023 (CS)	Anxiety	7	-0.037902	0.0459198	0.00210863	int	child	142	30
Taylor et al., 2023 (CS)	Depression	7	-0.037902	0.0437331	0.00191259	int	child	143	30
Taylor et al., 2023 (CS)	Resilience	7	-0.0426398	0.0451909	0.00204222	wel	child	144	30
Taylor et al., 2023	Emotianl self-control	7	-0.00947551	0.0437331	0.00191259	esr	child	145	30
Taylor et al., 2023 (Long)	Anxiety	7	0.0180386	0.0483435	0.00233709	int	child	146	30
Taylor et al., 2023 (Long)	Depression	7	0.0230894	0.0483435	0.00233709	int	child	147	30
Taylor et al., 2023 (Long)	Resilience	7	0	0.049065	0.00240738	wel	child	148	30
Taylor et al., 2023 (Long)	Emotianl self-control	7	0.0115447	0.049065	0.00240738	esr	child	149	30
Fariclough et al., 2021	Externalizing	8	0.0267437	0.0245516	0.000602781	ext	ado	150	30
Fariclough et al., 2021	Internalizing	8	0.0208813	0.0245128	0.000600878	int	ado	151	30
Fariclough et al., 2021	Depression	8	-0.000478029	0.0246545	0.000607844	int	ado	152	30
Fariclough et al., 2021	Self-esteem	8	0.0122052	0.0244105	0.000595871	wel	ado	153	30
de Faria et al., 2022	Deprssion/Anxiety	9	0.0618349	0.0355405	0.00126313	int	ado	154	30
de Faria et al., 2022	Social dysfuntion	9	0.0604592	0.0358537	0.00128549	soc	ado	155	30
St Laurent et al., 2023	Negative affectivity	10	0.00502839	0.0363995	0.00132492	int	child	156	30
St Laurent et al., 2023	Externalizing	10	-0.0156317	0.0342202	0.00117102	ext	child	157	30
St Laurent et al., 2023	Internalizing	10	-0.00210708	0.0346182	0.00119842	int	child	158	30
Lu et al., 2024	Internalizing	11	0.0957718	0.0369368	0.00136433	int	ado	159	30
Lu et al., 2024	Externalizing	11	0.0863752	0.0431876	0.00186517	ext	ado	160	30
Lu et al., 2024	Prosocial behaviour	11	0.0353815	0.0221621	0.000491157	soc	ado	161	30
Bourke et al., 2024 (CS)	Internalizing	12	0.0340996	0.0427434	0.001827	int	child	162	30
Bourke et al., 2024 (CS)	Externalizing	12	0.0458011	0.0490389	0.00240482	ext	child	163	30
Bourke et al., 2024 (CS)	Prosocial behaviour	12	0.0337074	0.0539381	0.00290932	soc	child	164	30
Bourke et al., 2024 (Long)	Internalizing	12	-0.0679539	0.0547592	0.00299857	int	child	165	30
Bourke et al., 2024 (Long)	Externalizing	12	-0.0308277	0.0533643	0.00284774	ext	child	166	30
Bourke et al., 2024 (Long)	Prosocial behaviour	12	-0.0429003	0.0548315	0.00300649	soc	child	167	30
Rorem et al., 2024 (Age 3)	Internalizing	13	-0.0113582	0.0681492	0.00464431	int	child	168	30
Rorem et al., 2024 (Age 3)	Externalizing	13	0.105134	0.0744697	0.00554574	ext	child	169	30
Rorem et al., 2024 (Age 5)	Internalizing	13	0.0720625	0.0939946	0.00883498	int	child	170	30
Rorem et al., 2024 (Age 5)	Externalizing	13	0.0299074	0.0985835	0.00971871	ext	child	171	30
Li et al., 2024	Prosocial behaviour	14	-0.184783	0.0942772	0.00888819	soc	child	172	30
Li et al., 2024	Internalizing	14	-0.000321362	0.0696831	0.00485574	int	child	173	30
Li et al., 2024	Externalizing	14	-0.00246378	0.0772175	0.00596254	ext	child	174	30
Chong, et al., 2021 (CS)	Internalizing	1	0.216198	0.0893196	0.00797799	int	ado	175	40
Chong, et al., 2021 (CS)	Externalizing	1	0.194037	0.0826343	0.00682842	ext	ado	176	40
Chong, et al., 2021 (CS)	Prosocial behaviour	1	0.0622817	0.0864089	0.0074665	soc	ado	177	40
Chong, et al., 2021 (CS)	Psychological distress	1	0.153575	0.0784215	0.00614994	int	ado	178	40
Chong, et al., 2021 (Long)	Internalizing	1	-0.096084	0.08007	0.00641121	int	ado	179	40
Chong, et al., 2021 (Long)	Externalizing	1	-0.112627	0.0938562	0.00880898	ext	ado	180	40
Chong, et al., 2021 (Long)	Prosocial behaviour	1	-0.0284055	0.0858478	0.00736985	soc	ado	181	40
Chong, et al., 2021 (Long)	Psychological distress	1	-0.0770274	0.0837254	0.00700994	int	ado	182	40
Carson, et al., 2016	Strength and Difficulties	2	0.0138366	0.00419051	1.75604e-05	wel	ado	183	40
Kuzik et al., 2020	Externalizing	3	0	0.0900958	0.00811726	ext	child	184	40
Kuzik et al., 2020	Internalizing	3	-0.0312332	0.0985048	0.00970319	int	child	185	40
Kuzik et al., 2020	Sociability	3	-0.0109831	0.100221	0.0100442	soc	child	186	40
Kuzik et al., 2020	Prosocial Behaviour	3	-0.0352375	0.0816869	0.00667275	soc	child	187	40
Kuzik et al., 2020	Emotional Self-Regulation	3	-0.0636677	0.0961022	0.00923564	esr	child	188	40
Ng et al., 2021	Psychosocial Functioning	4	0.0490213	0.0187581	0.000351868	wel	ado	189	40
Tan et al., 2023 (CS)	Emotional Wellbeing	5	-0.0611624	0.0437264	0.001912	wel	child	190	40
Tan et al., 2023 (CS)	Self-Esteem	5	-0.075697	0.0471382	0.00222201	wel	child	191	40
Tan et al., 2023 (CS)	Relationship with Family	5	-0.0554671	0.0524533	0.00275135	soc	child	192	40
Tan et al., 2023 (CS)	Relatinship with friends	5	-0.016051	0.0429385	0.00184371	soc	child	193	40
Tan et al., 2023 (CS)	School Functioning	5	-0.011731	0.0433458	0.00187886	soc	child	194	40
Tan et al. 2023 (Long)	Emotional Wellbeing	5	0.0264562	0.046098	0.00212503	wel	child	195	40
Tan et al., 2023 (Long)	Self-Esteem	5	0.0374564	0.0462826	0.00214208	wel	child	196	40
Tan et al., 2023 (Long)	Relationship with Family	5	0.0594812	0.0459738	0.00211359	soc	child	197	40
Tan et al., 2023 (Long)	Relatinship with friends	5	0.0661171	0.045622	0.00208137	soc	child	198	40
Tan et al., 2023 (Long)	School Functioning	5	0.0847872	0.0454444	0.0020652	soc	child	199	40
Taylor et al., 2023 (CS)	Anxiety	7	-0.0504746	0.0611519	0.00373955	int	child	200	40
Taylor et al., 2023 (CS)	Depression	7	-0.0504746	0.0582399	0.00339189	int	child	201	40
Taylor et al., 2023 (CS)	Resilience	7	-0.0567839	0.0601812	0.00362178	wel	child	202	40
Taylor et al., 2023	Emotianl self-control	7	-0.0126186	0.0582399	0.00339189	esr	child	203	40
Taylor et al., 2023 (Long)	Anxiety	7	0.024033	0.0644084	0.00414844	int	child	204	40
Taylor et al., 2023 (Long)	Depression	7	0.0307622	0.0644084	0.00414844	int	child	205	40
Taylor et al., 2023 (Long)	Resilience	7	0	0.0653697	0.0042732	wel	child	206	40
Taylor et al., 2023 (Long)	Emotianl self-control	7	0.0153811	0.0653697	0.0042732	esr	child	207	40
Fariclough et al., 2021	Externalizing	8	0.0355426	0.0326293	0.00106467	ext	ado	208	40
Fariclough et al., 2021	Internalizing	8	0.0277514	0.0325777	0.00106131	int	ado	209	40
Fariclough et al., 2021	Depression	8	-0.000635304	0.032766	0.00107361	int	ado	210	40
Fariclough et al., 2021	Self-esteem	8	0.0162209	0.0324417	0.00105247	wel	ado	211	40
de Faria et al., 2022	Deprssion/Anxiety	9	0.0819746	0.047116	0.00221992	int	ado	212	40
de Faria et al., 2022	Social dysfuntion	9	0.0801508	0.0475313	0.00225922	soc	ado	213	40
St Laurent et al., 2023	Negative affectivity	10	0.00670407	0.0485294	0.00235511	int	child	214	40
St Laurent et al., 2023	Externalizing	10	-0.0208408	0.0456239	0.00208154	ext	child	215	40
St Laurent et al., 2023	Internalizing	10	-0.00280926	0.0461545	0.00213023	int	child	216	40
Lu et al., 2024	Internalizing	11	0.127443	0.0491518	0.0024159	int	ado	217	40
Lu et al., 2024	Externalizing	11	0.114939	0.0574697	0.00330277	ext	ado	218	40
Lu et al., 2024	Prosocial behaviour	11	0.0470822	0.0294911	0.000869722	soc	ado	219	40
Bourke et al., 2024 (CS)	Internalizing	12	0.0454018	0.0569106	0.00323882	int	child	220	40
Bourke et al., 2024 (CS)	Externalizing	12	0.0609818	0.0652928	0.00426315	ext	child	221	40
Bourke et al., 2024 (CS)	Prosocial behaviour	12	0.0448796	0.0718157	0.0051575	soc	child	222	40
Bourke et al., 2024 (Long)	Internalizing	12	-0.0904771	0.0729089	0.00531571	int	child	223	40
Bourke et al., 2024 (Long)	Externalizing	12	-0.0410454	0.0710517	0.00504834	ext	child	224	40
Bourke et al., 2024 (Long)	Prosocial behaviour	12	-0.0571195	0.0730052	0.00532976	soc	child	225	40
Rorem et al., 2024 (Age 3)	Internalizing	13	-0.0151389	0.0908332	0.00825067	int	child	226	40
Rorem et al., 2024 (Age 3)	Externalizing	13	0.140128	0.0992576	0.00985207	ext	child	227	40
Rorem et al., 2024 (Age 5)	Internalizing	13	0.0959478	0.125149	0.0156623	int	child	228	40
Rorem et al., 2024 (Age 5)	Externalizing	13	0.0398202	0.131259	0.017229	ext	child	229	40
Li et al., 2024	Prosocial behaviour	14	-0.246144	0.125584	0.0157712	soc	child	230	40
Li et al., 2024	Internalizing	14	-0.000428076	0.0928226	0.00861604	int	child	231	40
Li et al., 2024	Externalizing	14	-0.00328192	0.102859	0.01058	ext	child	232	40
Chong, et al., 2021 (CS)	Internalizing	1	0.269457	0.111323	0.0123928	int	ado	233	50
Chong, et al., 2021 (CS)	Externalizing	1	0.241838	0.102991	0.0106071	ext	ado	234	50
Chong, et al., 2021 (CS)	Prosocial behaviour	1	0.0776246	0.107695	0.0115983	soc	ado	235	50
Chong, et al., 2021 (CS)	Psychological distress	1	0.191408	0.0977404	0.00955318	int	ado	236	50
Chong, et al., 2021 (Long)	Internalizing	1	-0.119754	0.099795	0.00995904	int	ado	237	50
Chong, et al., 2021 (Long)	Externalizing	1	-0.140373	0.116977	0.0136837	ext	ado	238	50
Chong, et al., 2021 (Long)	Prosocial behaviour	1	-0.0354031	0.106996	0.0114482	soc	ado	239	50
Chong, et al., 2021 (Long)	Psychological distress	1	-0.0960028	0.104351	0.0108891	int	ado	240	50
Carson, et al., 2016	Strength and Difficulties	2	0.0172578	0.00522665	2.73179e-05	wel	ado	241	50
Kuzik et al., 2020	Externalizing	3	0	0.112562	0.0126701	ext	child	242	50
Kuzik et al., 2020	Internalizing	3	-0.0390213	0.123067	0.0151456	int	child	243	50
Kuzik et al., 2020	Sociability	3	-0.0137218	0.125211	0.0156779	soc	child	244	50
Kuzik et al., 2020	Prosocial Behaviour	3	-0.0440241	0.102056	0.0104154	soc	child	245	50
Kuzik et al., 2020	Emotional Self-Regulation	3	-0.0795435	0.120066	0.0144158	esr	child	246	50
Ng et al., 2021	Psychosocial Functioning	4	0.0611291	0.0233913	0.000547151	wel	ado	247	50
Tan et al., 2023 (CS)	Emotional Wellbeing	5	-0.0761735	0.0544581	0.00296569	wel	child	248	50
Tan et al., 2023 (CS)	Self-Esteem	5	-0.0942753	0.0587073	0.00344655	wel	child	249	50
Tan et al., 2023 (CS)	Relationship with Family	5	-0.0690804	0.0653269	0.0042676	soc	child	250	50
Tan et al., 2023 (CS)	Relatinship with friends	5	-0.0199904	0.0534769	0.00285978	soc	child	251	50
Tan et al., 2023 (CS)	School Functioning	5	-0.0146102	0.0539842	0.0029143	soc	child	252	50
Tan et al. 2023 (Long)	Emotional Wellbeing	5	0.0329611	0.0574323	0.00329846	wel	child	253	50
Tan et al., 2023 (Long)	Self-Esteem	5	0.0466659	0.0576623	0.00332494	wel	child	254	50
Tan et al., 2023 (Long)	Relationship with Family	5	0.074106	0.0572776	0.00328072	soc	child	255	50
Tan et al., 2023 (Long)	Relatinship with friends	5	0.0823735	0.0568393	0.0032307	soc	child	256	50
Tan et al., 2023 (Long)	School Functioning	5	0.105634	0.056618	0.0032056	soc	child	257	50
Taylor et al., 2023 (CS)	Anxiety	7	-0.0630247	0.0763569	0.00583037	int	child	258	50
Taylor et al., 2023 (CS)	Depression	7	-0.0630247	0.0727208	0.00528832	int	child	259	50
Taylor et al., 2023 (CS)	Resilience	7	-0.0709028	0.0751449	0.00564675	wel	child	260	50
Taylor et al., 2023	Emotianl self-control	7	-0.0157562	0.0727208	0.00528832	esr	child	261	50
Taylor et al., 2023 (Long)	Anxiety	7	0.030022	0.0804589	0.00647363	int	child	262	50
Taylor et al., 2023 (Long)	Depression	7	0.0384281	0.0804589	0.00647363	int	child	263	50
Taylor et al., 2023 (Long)	Resilience	7	0	0.0816597	0.00666831	wel	child	264	50
Taylor et al., 2023 (Long)	Emotianl self-control	7	0.0192141	0.0816597	0.00666831	esr	child	265	50
Fariclough et al., 2021	Externalizing	8	0.0442909	0.0406605	0.00165328	ext	ado	266	50
Fariclough et al., 2021	Internalizing	8	0.034582	0.0405962	0.00164805	int	ado	267	50
Fariclough et al., 2021	Depression	8	-0.000791675	0.0408309	0.00166716	int	ado	268	50
Fariclough et al., 2021	Self-esteem	8	0.0202134	0.0404268	0.00163432	wel	ado	269	50
de Faria et al., 2022	Deprssion/Anxiety	9	0.101902	0.0585694	0.00343037	int	ado	270	50
de Faria et al., 2022	Social dysfuntion	9	0.0996345	0.0590856	0.00349111	soc	ado	271	50
St Laurent et al., 2023	Negative affectivity	10	0.0083806	0.0606656	0.00368031	int	child	272	50
St Laurent et al., 2023	Externalizing	10	-0.0260527	0.0570334	0.00325281	ext	child	273	50
St Laurent et al., 2023	Internalizing	10	-0.00351179	0.0576966	0.0033289	int	child	274	50
Lu et al., 2024	Internalizing	11	0.159011	0.0613267	0.00376096	int	ado	275	50
Lu et al., 2024	Externalizing	11	0.14341	0.071705	0.00514161	ext	ado	276	50
Lu et al., 2024	Prosocial behaviour	11	0.0587445	0.036796	0.00135395	soc	ado	277	50
Bourke et al., 2024 (CS)	Internalizing	12	0.0566795	0.071047	0.00504768	int	child	278	50
Bourke et al., 2024 (CS)	Externalizing	12	0.0761295	0.0815113	0.00664409	ext	child	279	50
Bourke et al., 2024 (CS)	Prosocial behaviour	12	0.0560276	0.0896545	0.00803793	soc	child	280	50
Bourke et al., 2024 (Long)	Internalizing	12	-0.112951	0.0910193	0.00828451	int	child	281	50
Bourke et al., 2024 (Long)	Externalizing	12	-0.051241	0.0887007	0.00786781	ext	child	282	50
Bourke et al., 2024 (Long)	Prosocial behaviour	12	-0.0713078	0.0911395	0.0083064	soc	child	283	50
Rorem et al., 2024 (Age 3)	Internalizing	13	-0.0189193	0.113516	0.0128858	int	child	284	50
Rorem et al., 2024 (Age 3)	Externalizing	13	0.175121	0.124044	0.0153868	ext	child	285	50
Rorem et al., 2024 (Age 5)	Internalizing	13	0.119781	0.156236	0.0244098	int	child	286	50
Rorem et al., 2024 (Age 5)	Externalizing	13	0.0497116	0.163864	0.0268515	ext	child	287	50
Li et al., 2024	Prosocial behaviour	14	-0.307429	0.156851	0.0246024	soc	child	288	50
Li et al., 2024	Internalizing	14	-0.000534659	0.115934	0.0134406	int	child	289	50
Li et al., 2024	Externalizing	14	-0.00409905	0.128469	0.0165042	ext	child	290	50
Chong, et al., 2021 (CS)	Internalizing	1	0.32245	0.133217	0.0177467	int	ado	291	60
Chong, et al., 2021 (CS)	Externalizing	1	0.289399	0.123246	0.0151895	ext	ado	292	60
Chong, et al., 2021 (CS)	Prosocial behaviour	1	0.0928907	0.128875	0.0166089	soc	ado	293	60
Chong, et al., 2021 (CS)	Psychological distress	1	0.229052	0.116963	0.0136802	int	ado	294	60
Chong, et al., 2021 (Long)	Internalizing	1	-0.143306	0.119421	0.0142614	int	ado	295	60
Chong, et al., 2021 (Long)	Externalizing	1	-0.167979	0.139983	0.0195952	ext	ado	296	60
Chong, et al., 2021 (Long)	Prosocial behaviour	1	-0.0423657	0.128039	0.0163939	soc	ado	297	60
Chong, et al., 2021 (Long)	Psychological distress	1	-0.114883	0.124873	0.0155933	int	ado	298	60
Carson, et al., 2016	Strength and Difficulties	2	0.0206668	0.00625908	3.9176e-05	wel	ado	299	60
Kuzik et al., 2020	Externalizing	3	0	0.135021	0.0182307	ext	child	300	60
Kuzik et al., 2020	Internalizing	3	-0.0468074	0.147623	0.0217926	int	child	301	60
Kuzik et al., 2020	Sociability	3	-0.0164597	0.150195	0.0225586	soc	child	302	60
Kuzik et al., 2020	Prosocial Behaviour	3	-0.0528083	0.122419	0.0149865	soc	child	303	60
Kuzik et al., 2020	Emotional Self-Regulation	3	-0.095415	0.144023	0.0207425	esr	child	304	60
Ng et al., 2021	Psychosocial Functioning	4	0.0731887	0.0280059	0.00078433	wel	ado	305	60
Tan et al., 2023 (CS)	Emotional Wellbeing	5	-0.0910882	0.065121	0.00424074	wel	child	306	60
Tan et al., 2023 (CS)	Self-Esteem	5	-0.112734	0.0702022	0.00492835	wel	child	307	60
Tan et al., 2023 (CS)	Relationship with Family	5	-0.0826063	0.0781179	0.0061024	soc	child	308	60
Tan et al., 2023 (CS)	Relatinship with friends	5	-0.0239045	0.0639476	0.0040893	soc	child	309	60
Tan et al., 2023 (CS)	School Functioning	5	-0.0174708	0.0645543	0.00416725	soc	child	310	60
Tan et al. 2023 (Long)	Emotional Wellbeing	5	0.0394281	0.0687006	0.00471978	wel	child	311	60
Tan et al., 2023 (Long)	Self-Esteem	5	0.0558218	0.0689758	0.00475766	wel	child	312	60
Tan et al., 2023 (Long)	Relationship with Family	5	0.0886458	0.0685156	0.00469439	soc	child	313	60
Tan et al., 2023 (Long)	Relatinship with friends	5	0.0985354	0.0679913	0.00462281	soc	child	314	60
Tan et al., 2023 (Long)	School Functioning	5	0.12636	0.0677266	0.00458689	soc	child	315	60
Taylor et al., 2023 (CS)	Anxiety	7	-0.0755574	0.0915407	0.0083797	int	child	316	60
Taylor et al., 2023 (CS)	Depression	7	-0.0755574	0.0871816	0.00760064	int	child	317	60
Taylor et al., 2023 (CS)	Resilience	7	-0.0850021	0.0900877	0.00811579	wel	child	318	60
Taylor et al., 2023	Emotianl self-control	7	-0.0188894	0.0871816	0.00760064	esr	child	319	60
Taylor et al., 2023 (Long)	Anxiety	7	0.0360079	0.096501	0.00931245	int	child	320	60
Taylor et al., 2023 (Long)	Depression	7	0.0460901	0.096501	0.00931245	int	child	321	60
Taylor et al., 2023 (Long)	Resilience	7	0	0.0979414	0.00959251	wel	child	322	60
Taylor et al., 2023 (Long)	Emotianl self-control	7	0.023045	0.0979414	0.00959251	esr	child	323	60
Fariclough et al., 2021	Externalizing	8	0.0529926	0.048649	0.00236672	ext	ado	324	60
Fariclough et al., 2021	Internalizing	8	0.0413762	0.0485721	0.00235925	int	ado	325	60
Fariclough et al., 2021	Depression	8	-0.000947213	0.0488528	0.0023866	int	ado	326	60
Fariclough et al., 2021	Self-esteem	8	0.0241847	0.0483693	0.00233959	wel	ado	327	60
de Faria et al., 2022	Deprssion/Anxiety	9	0.121629	0.0699079	0.00488711	int	ado	328	60
de Faria et al., 2022	Social dysfuntion	9	0.118923	0.0705241	0.00497364	soc	ado	329	60
St Laurent et al., 2023	Negative affectivity	10	0.0100586	0.0728125	0.00530167	int	child	330	60
St Laurent et al., 2023	Externalizing	10	-0.0312692	0.0684531	0.00468583	ext	child	331	60
St Laurent et al., 2023	Internalizing	10	-0.00421495	0.0692492	0.00479545	int	child	332	60
Lu et al., 2024	Internalizing	11	0.190488	0.0734665	0.00539733	int	ado	333	60
Lu et al., 2024	Externalizing	11	0.171799	0.0858993	0.00737869	ext	ado	334	60
Lu et al., 2024	Prosocial behaviour	11	0.0703732	0.0440799	0.00194304	soc	ado	335	60
Bourke et al., 2024 (CS)	Internalizing	12	0.0679371	0.0851582	0.00725193	int	child	336	60
Bourke et al., 2024 (CS)	Externalizing	12	0.0912501	0.0977009	0.00954546	ext	child	337	60
Bourke et al., 2024 (CS)	Prosocial behaviour	12	0.0671557	0.107462	0.011548	soc	child	338	60
Bourke et al., 2024 (Long)	Internalizing	12	-0.135385	0.109097	0.0119022	int	child	339	60
Bourke et al., 2024 (Long)	Externalizing	12	-0.0614184	0.106318	0.0113036	ext	child	340	60
Bourke et al., 2024 (Long)	Prosocial behaviour	12	-0.0854708	0.109241	0.0119337	soc	child	341	60
Rorem et al., 2024 (Age 3)	Internalizing	13	-0.0227009	0.136205	0.0185519	int	child	342	60
Rorem et al., 2024 (Age 3)	Externalizing	13	0.210124	0.148838	0.0221527	ext	child	343	60
Rorem et al., 2024 (Age 5)	Internalizing	13	0.143573	0.187269	0.0350695	int	child	344	60
Rorem et al., 2024 (Age 5)	Externalizing	13	0.0595854	0.196411	0.0385774	ext	child	345	60
Li et al., 2024	Prosocial behaviour	14	-0.368663	0.188094	0.0353792	soc	child	346	60
Li et al., 2024	Internalizing	14	-0.000641154	0.139026	0.0193281	int	child	347	60
Li et al., 2024	Externalizing	14	-0.00491551	0.154058	0.0237337	ext	child	348	60

## Sheet: Sed - Social Emotional
Study	Outcome	num	g	seg	vg	type	agegroup	esid	Time
Chong, et al., 2021 (CS)	Internalizing	1	-0.0321315	0.0159507	0.000254426	int	ado	1	10
Chong, et al., 2021 (CS)	Externalizing	1	-0.017847	0.0144263	0.000208118	ext	ado	2	10
Chong, et al., 2021 (CS)	Prosocial behaviour	1	-0.0188137	0.0155417	0.000241545	soc	ado	3	10
Chong, et al., 2021 (CS)	Psychological distress	1	-0.0178995	0.0143268	0.000205257	int	ado	4	10
Chong, et al., 2021 (Long)	Internalizing	1	0.00331616	0.0157849	0.000249164	int	ado	5	10
Chong, et al., 2021 (Long)	Externalizing	1	0.0166572	0.0166572	0.000277461	ext	ado	6	10
Chong, et al., 2021 (Long)	Prosocial behaviour	1	-0.0207053	0.016871	0.000284629	soc	ado	7	10
Chong, et al., 2021 (Long)	Psychological distress	1	-0.00516967	0.0172322	0.00029695	int	ado	8	10
Carson, et al., 2016	Strength and Difficulties	2	-0.00129924	0.00121804	1.48362e-06	wel	ado	9	10
Kuzik et al., 2020	Externalizing	3	-0.0133452	0.0200178	0.000400714	ext	child	10	10
Kuzik et al., 2020	Internalizing	3	-0.00863514	0.0204103	0.000416582	int	child	11	10
Kuzik et al., 2020	Sociability	3	0	0.0224289	0.000503058	soc	child	12	10
Kuzik et al., 2020	Prosocial Behaviour	3	0.0219804	0.0193637	0.000374951	soc	child	13	10
Kuzik et al., 2020	Emotional Self-Regulation	3	-0.00824264	0.0211954	0.000449243	esr	child	14	10
Ng et al., 2021	Psychosocial Functioning	4	-0.0177812	0.00544322	2.96286e-05	wel	ado	15	10
Tan et al., 2023 (CS)	Emotional Wellbeing	5	0.00204275	0.00834559	6.96489e-05	wel	child	16	10
Tan et al., 2023 (CS)	Self-Esteem	5	0.00203547	0.0083497	6.97174e-05	wel	child	17	10
Tan et al., 2023 (CS)	Relationship with Family	5	0.00600276	0.00836781	7.00202e-05	soc	child	18	10
Tan et al., 2023 (CS)	Relatinship with friends	5	-0.008151	0.00818961	6.70698e-05	soc	child	19	10
Tan et al., 2023 (CS)	School Functioning	5	-0.00798077	0.00827007	6.83941e-05	soc	child	20	10
Tan et al. 2023 (Long)	Emotional Wellbeing	5	-0.00909194	0.00907089	8.22811e-05	wel	child	21	10
Tan et al., 2023 (Long)	Self-Esteem	5	-0.00686576	0.00910543	8.29089e-05	wel	child	22	10
Tan et al., 2023 (Long)	Relationship with Family	5	-0.0100903	0.0090435	8.17848e-05	soc	child	23	10
Tan et al., 2023 (Long)	Relatinship with friends	5	-0.0190107	0.000897527	8.05555e-07	soc	child	24	10
Tan et al., 2023 (Long)	School Functioning	5	-0.0193443	0.00894063	7.99349e-05	soc	child	25	10
Taylor et al., 2023 (CS)	Anxiety	7	0.00426567	0.0122638	0.000150401	int	child	26	10
Taylor et al., 2023 (CS)	Depression	7	0.0103976	0.0122638	0.000150401	int	child	27	10
Taylor et al., 2023 (CS)	Resilience	7	0.00826473	0.0122638	0.000150401	wel	child	28	10
Taylor et al., 2023	Emotianl self-control	7	0.0063985	0.0122638	0.000150401	esr	child	29	10
Taylor et al., 2023 (Long)	Anxiety	7	-0.00644622	0.0147726	0.000218229	int	child	30	10
Taylor et al., 2023 (Long)	Depression	7	-0.0169213	0.0142354	0.000202647	int	child	31	10
Taylor et al., 2023 (Long)	Resilience	7	0.00644622	0.0142354	0.000202647	wel	child	32	10
Taylor et al., 2023 (Long)	Emotianl self-control	7	-0.00214874	0.0147726	0.000218229	esr	child	33	10
Fariclough et al., 2021	Externalizing	8	-0.000488908	0.00635581	4.03963e-05	ext	ado	34	10
Fariclough et al., 2021	Internalizing	8	-0.00942283	0.00632769	4.00396e-05	int	ado	35	10
Fariclough et al., 2021	Depression	8	0.00546638	0.00636354	4.04946e-05	int	ado	36	10
Fariclough et al., 2021	Self-esteem	8	0.00347034	0.00630847	3.97968e-05	wel	ado	37	10
de Faria et al., 2022	Deprssion/Anxiety	9	-0.0241159	0.0108611	0.000117963	int	ado	38	10
de Faria et al., 2022	Social dysfuntion	9	-0.00979734	0.0109654	0.000120241	soc	ado	39	10
St Laurent et al., 2023	Negative affectivity	10	-0.00141167	0.0099541	9.90841e-05	int	child	40	10
St Laurent et al., 2023	Externalizing	10	0.00197697	0.00921843	8.49795e-05	ext	child	41	10
St Laurent et al., 2023	Internalizing	10	0.00202651	0.00944508	8.92095e-05	int	child	42	10
Lu et al., 2024	Internalizing	11	-0.0375238	0.0113279	0.000128322	int	ado	43	10
Lu et al., 2024	Externalizing	11	-0.0416493	0.0125806	0.00015827	ext	ado	44	10
Lu et al., 2024	Prosocial behaviour	11	-0.02791	0.013955	0.000194742	soc	ado	45	10
Bourke et al., 2024 (CS)	Internalizing	12	-0.00839436	0.00996009	9.92034e-05	int	child	46	10
Bourke et al., 2024 (CS)	Externalizing	12	-0.00227793	0.0114433	0.000130949	ext	child	47	10
Bourke et al., 2024 (CS)	Prosocial behaviour	12	-0.0095797	0.0126189	0.000159237	soc	child	48	10
Bourke et al., 2024 (Long)	Internalizing	12	0.0171792	0.0131971	0.000174164	int	child	49	10
Bourke et al., 2024 (Long)	Externalizing	12	0.0103383	0.0128737	0.000165733	ext	child	50	10
Bourke et al., 2024 (Long)	Prosocial behaviour	12	0.00992805	0.0127966	0.000163754	soc	child	51	10
Rorem et al., 2024 (Age 3)	Internalizing	13	-0.0132046	0.00618047	3.81982e-05	int	child	52	10
Rorem et al., 2024 (Age 3)	Externalizing	13	-0.00570898	0.00667533	4.456e-05	ext	child	53	10
Rorem et al., 2024 (Age 5)	Internalizing	13	-0.0127867	0.00598487	3.58187e-05	int	child	54	10
Rorem et al., 2024 (Age 5)	Externalizing	13	-0.00552831	0.00652153	4.25304e-05	ext	child	55	10
Li et al., 2024	Prosocial behaviour	14	0.00832961	0.00372128	1.38479e-05	soc	child	56	10
Li et al., 2024	Internalizing	14	0.000684074	0.00357825	1.28038e-05	int	child	57	10
Li et al., 2024	Externalizing	14	-0.00162332	0.00368104	1.35501e-05	ext	child	58	10
Chong, et al., 2021 (CS)	Internalizing	1	-0.0641421	0.0318414	0.00101388	int	ado	59	20
Chong, et al., 2021 (CS)	Externalizing	1	-0.0356267	0.0287983	0.000829341	ext	ado	60	20
Chong, et al., 2021 (CS)	Prosocial behaviour	1	-0.0375565	0.031025	0.000962548	soc	ado	61	20
Chong, et al., 2021 (CS)	Psychological distress	1	-0.0357315	0.0285996	0.000817939	int	ado	62	20
Chong, et al., 2021 (Long)	Internalizing	1	0.00661983	0.0315104	0.000992906	int	ado	63	20
Chong, et al., 2021 (Long)	Externalizing	1	0.0332516	0.0332516	0.00110567	ext	ado	64	20
Chong, et al., 2021 (Long)	Prosocial behaviour	1	-0.0413326	0.0336784	0.00113424	soc	ado	65	20
Chong, et al., 2021 (Long)	Psychological distress	1	-0.0103199	0.0343996	0.00118333	int	ado	66	20
Carson, et al., 2016	Strength and Difficulties	2	-0.00258992	0.00242805	5.89541e-06	wel	ado	67	20
Kuzik et al., 2020	Externalizing	3	-0.0264622	0.0396932	0.00157555	ext	child	68	20
Kuzik et al., 2020	Internalizing	3	-0.0171226	0.0404715	0.00163795	int	child	69	20
Kuzik et al., 2020	Sociability	3	0	0.0444742	0.00197796	soc	child	70	20
Kuzik et al., 2020	Prosocial Behaviour	3	0.0435847	0.0383961	0.00147426	soc	child	71	20
Kuzik et al., 2020	Emotional Self-Regulation	3	-0.0163443	0.0420281	0.00176636	esr	child	72	20
Ng et al., 2021	Psychosocial Functioning	4	-0.035452	0.0108527	0.00011778	wel	ado	73	20
Tan et al., 2023 (CS)	Emotional Wellbeing	5	0.0040747	0.0166471	0.000277125	wel	child	74	20
Tan et al., 2023 (CS)	Self-Esteem	5	0.00406018	0.0166553	0.000277397	wel	child	75	20
Tan et al., 2023 (CS)	Relationship with Family	5	0.0119738	0.0166914	0.000278602	soc	child	76	20
Tan et al., 2023 (CS)	Relatinship with friends	5	-0.0162589	0.0163359	0.000266863	soc	child	77	20
Tan et al., 2023 (CS)	School Functioning	5	-0.0159193	0.0164964	0.000272132	soc	child	78	20
Tan et al. 2023 (Long)	Emotional Wellbeing	5	-0.0181111	0.0180691	0.000326494	wel	child	79	20
Tan et al., 2023 (Long)	Self-Esteem	5	-0.0136765	0.018138	0.000328985	wel	child	80	20
Tan et al., 2023 (Long)	Relationship with Family	5	-0.0200998	0.0180146	0.000324525	soc	child	81	20
Tan et al., 2023 (Long)	Relatinship with friends	5	-0.0378691	0.00178787	3.19647e-06	soc	child	82	20
Tan et al., 2023 (Long)	School Functioning	5	-0.0385336	0.0178097	0.000317184	soc	child	83	20
Taylor et al., 2023 (CS)	Anxiety	7	0.00849158	0.0244133	0.000596009	int	child	84	20
Taylor et al., 2023 (CS)	Depression	7	0.0206982	0.0244133	0.000596009	int	child	85	20
Taylor et al., 2023 (CS)	Resilience	7	0.0164524	0.0244133	0.000596009	wel	child	86	20
Taylor et al., 2023	Emotianl self-control	7	0.0127374	0.0244133	0.000596009	esr	child	87	20
Taylor et al., 2023 (Long)	Anxiety	7	-0.0128286	0.0293988	0.000864287	int	child	88	20
Taylor et al., 2023 (Long)	Depression	7	-0.0336749	0.0283297	0.000802573	int	child	89	20
Taylor et al., 2023 (Long)	Resilience	7	0.0128286	0.0283297	0.000802573	wel	child	90	20
Taylor et al., 2023 (Long)	Emotianl self-control	7	-0.00427618	0.0293988	0.000864287	esr	child	91	20
Fariclough et al., 2021	Externalizing	8	-0.000976479	0.0126942	0.000161144	ext	ado	92	20
Fariclough et al., 2021	Internalizing	8	-0.0188199	0.0126381	0.000159721	int	ado	93	20
Fariclough et al., 2021	Depression	8	0.0109178	0.0127097	0.000161536	int	ado	94	20
Fariclough et al., 2021	Self-esteem	8	0.00693119	0.0125997	0.000158752	wel	ado	95	20
de Faria et al., 2022	Deprssion/Anxiety	9	-0.0483154	0.0217598	0.000473491	int	ado	96	20
de Faria et al., 2022	Social dysfuntion	9	-0.0196287	0.0219689	0.000482632	soc	ado	97	20
St Laurent et al., 2023	Negative affectivity	10	-0.00279285	0.0196932	0.000387821	int	child	98	20
St Laurent et al., 2023	Externalizing	10	0.00391123	0.0182377	0.000332615	ext	child	99	20
St Laurent et al., 2023	Internalizing	10	0.00400924	0.0186861	0.000349171	int	child	100	20
Lu et al., 2024	Internalizing	11	-0.0748725	0.022603	0.000510896	int	ado	101	20
Lu et al., 2024	Externalizing	11	-0.0831041	0.0251024	0.00063013	ext	ado	102	20
Lu et al., 2024	Prosocial behaviour	11	-0.0556897	0.0278448	0.000775335	soc	ado	103	20
Bourke et al., 2024 (CS)	Internalizing	12	-0.016675	0.0197852	0.000391455	int	child	104	20
Bourke et al., 2024 (CS)	Externalizing	12	-0.004525	0.0227316	0.000516724	ext	child	105	20
Bourke et al., 2024 (CS)	Prosocial behaviour	12	-0.0190296	0.0250668	0.000628345	soc	child	106	20
Bourke et al., 2024 (Long)	Internalizing	12	0.0341256	0.0262154	0.000687248	int	child	107	20
Bourke et al., 2024 (Long)	Externalizing	12	0.0205365	0.025573	0.000653978	ext	child	108	20
Bourke et al., 2024 (Long)	Prosocial behaviour	12	0.0197216	0.0254199	0.00064617	soc	child	109	20
Rorem et al., 2024 (Age 3)	Internalizing	13	-0.026223	0.0122738	0.000150647	int	child	110	20
Rorem et al., 2024 (Age 3)	Externalizing	13	-0.0113375	0.0132566	0.000175737	ext	child	111	20
Rorem et al., 2024 (Age 5)	Internalizing	13	-0.0254121	0.0118943	0.000141474	int	child	112	20
Rorem et al., 2024 (Age 5)	Externalizing	13	-0.0109869	0.0129608	0.000167983	ext	child	113	20
Li et al., 2024	Prosocial behaviour	14	0.0165965	0.00741454	5.49753e-05	soc	child	114	20
Li et al., 2024	Internalizing	14	0.001363	0.00712954	5.08304e-05	int	child	115	20
Li et al., 2024	Externalizing	14	-0.00323441	0.00733436	5.37928e-05	ext	child	116	20
Chong, et al., 2021 (CS)	Internalizing	1	-0.096045	0.0476787	0.00227326	int	ado	117	30
Chong, et al., 2021 (CS)	Externalizing	1	-0.0533468	0.043122	0.00185951	ext	ado	118	30
Chong, et al., 2021 (CS)	Prosocial behaviour	1	-0.0562364	0.0464562	0.00215817	soc	ado	119	30
Chong, et al., 2021 (CS)	Psychological distress	1	-0.0535037	0.0428245	0.00183394	int	ado	120	30
Chong, et al., 2021 (Long)	Internalizing	1	0.00991241	0.0471831	0.00222624	int	ado	121	30
Chong, et al., 2021 (Long)	Externalizing	1	0.0497903	0.0497903	0.00247908	ext	ado	122	30
Chong, et al., 2021 (Long)	Prosocial behaviour	1	-0.0618906	0.0504294	0.00254312	soc	ado	123	30
Chong, et al., 2021 (Long)	Psychological distress	1	-0.0154528	0.0515093	0.00265321	int	ado	124	30
Carson, et al., 2016	Strength and Difficulties	2	-0.00387265	0.00363061	1.31813e-05	wel	ado	125	30
Kuzik et al., 2020	Externalizing	3	-0.0393647	0.0590471	0.00348656	ext	child	126	30
Kuzik et al., 2020	Internalizing	3	-0.0254713	0.0602049	0.00362463	int	child	127	30
Kuzik et al., 2020	Sociability	3	0	0.0661592	0.00437705	soc	child	128	30
Kuzik et al., 2020	Prosocial Behaviour	3	0.0648361	0.0571175	0.00326241	soc	child	129	30
Kuzik et al., 2020	Emotional Self-Regulation	3	-0.0243135	0.0625205	0.00390881	esr	child	130	30
Ng et al., 2021	Psychosocial Functioning	4	-0.053021	0.0162309	0.000263443	wel	ado	131	30
Tan et al., 2023 (CS)	Emotional Wellbeing	5	0.00609677	0.0249082	0.000620417	wel	child	132	30
Tan et al., 2023 (CS)	Self-Esteem	5	0.00607505	0.0249204	0.000621027	wel	child	133	30
Tan et al., 2023 (CS)	Relationship with Family	5	0.0179158	0.0249745	0.000623724	soc	child	134	30
Tan et al., 2023 (CS)	Relatinship with friends	5	-0.0243274	0.0244426	0.000597442	soc	child	135	30
Tan et al., 2023 (CS)	School Functioning	5	-0.0238193	0.0246828	0.000609239	soc	child	136	30
Tan et al. 2023 (Long)	Emotional Wellbeing	5	-0.0270619	0.0269992	0.000728959	wel	child	137	30
Tan et al., 2023 (Long)	Self-Esteem	5	-0.0204357	0.0271021	0.000734521	wel	child	138	30
Tan et al., 2023 (Long)	Relationship with Family	5	-0.0300335	0.0269177	0.000724562	soc	child	139	30
Tan et al., 2023 (Long)	Relatinship with friends	5	-0.0565847	0.00267146	7.13671e-06	soc	child	140	30
Tan et al., 2023 (Long)	School Functioning	5	-0.0575777	0.0266115	0.000708173	soc	child	141	30
Taylor et al., 2023 (CS)	Anxiety	7	0.0126802	0.0364557	0.00132902	int	child	142	30
Taylor et al., 2023 (CS)	Depression	7	0.0309081	0.0364557	0.00132902	int	child	143	30
Taylor et al., 2023 (CS)	Resilience	7	0.024568	0.0364557	0.00132902	wel	child	144	30
Taylor et al., 2023	Emotianl self-control	7	0.0190204	0.0364557	0.00132902	esr	child	145	30
Taylor et al., 2023 (Long)	Anxiety	7	-0.0191509	0.0438875	0.00192611	int	child	146	30
Taylor et al., 2023 (Long)	Depression	7	-0.0502711	0.0422916	0.00178858	int	child	147	30
Taylor et al., 2023 (Long)	Resilience	7	0.0191509	0.0422916	0.00178858	wel	child	148	30
Taylor et al., 2023 (Long)	Emotianl self-control	7	-0.00638364	0.0438875	0.00192611	esr	child	149	30
Fariclough et al., 2021	Externalizing	8	-0.00146291	0.0190179	0.000361679	ext	ado	150	30
Fariclough et al., 2021	Internalizing	8	-0.028195	0.0189337	0.000358485	int	ado	151	30
Fariclough et al., 2021	Depression	8	0.0163565	0.019041	0.000362559	int	ado	152	30
Fariclough et al., 2021	Self-esteem	8	0.010384	0.0188762	0.000356312	wel	ado	153	30
de Faria et al., 2022	Deprssion/Anxiety	9	-0.0726088	0.0327009	0.00106935	int	ado	154	30
de Faria et al., 2022	Social dysfuntion	9	-0.0294981	0.033015	0.00108999	soc	ado	155	30
St Laurent et al., 2023	Negative affectivity	10	-0.00414555	0.0292314	0.000854476	int	child	156	30
St Laurent et al., 2023	Externalizing	10	0.0058056	0.0270711	0.000732842	ext	child	157	30
St Laurent et al., 2023	Internalizing	10	0.00595109	0.0277366	0.00076932	int	child	158	30
Lu et al., 2024	Internalizing	11	-0.112062	0.0338301	0.00114448	int	ado	159	30
Lu et al., 2024	Externalizing	11	-0.124383	0.037571	0.00141158	ext	ado	160	30
Lu et al., 2024	Prosocial behaviour	11	-0.0833512	0.0416756	0.00173686	soc	ado	161	30
Bourke et al., 2024 (CS)	Internalizing	12	-0.0248486	0.0294834	0.000869272	int	child	162	30
Bourke et al., 2024 (CS)	Externalizing	12	-0.00674303	0.033874	0.00114744	ext	child	163	30
Bourke et al., 2024 (CS)	Prosocial behaviour	12	-0.0283574	0.0373539	0.00139531	soc	child	164	30
Bourke et al., 2024 (Long)	Internalizing	12	0.050853	0.0390655	0.00152612	int	child	165	30
Bourke et al., 2024 (Long)	Externalizing	12	0.030603	0.0381082	0.00145223	ext	child	166	30
Bourke et al., 2024 (Long)	Prosocial behaviour	12	0.0293886	0.03788	0.0014349	soc	child	167	30
Rorem et al., 2024 (Age 3)	Internalizing	13	-0.0390664	0.0182853	0.000334351	int	child	168	30
Rorem et al., 2024 (Age 3)	Externalizing	13	-0.0168903	0.0197493	0.000390036	ext	child	169	30
Rorem et al., 2024 (Age 5)	Internalizing	13	-0.0378858	0.0177327	0.000314447	int	child	170	30
Rorem et al., 2024 (Age 5)	Externalizing	13	-0.0163799	0.0193227	0.000373368	ext	child	171	30
Li et al., 2024	Prosocial behaviour	14	0.024805	0.0110817	0.000122805	soc	child	172	30
Li et al., 2024	Internalizing	14	0.00203713	0.0106558	0.000113546	int	child	173	30
Li et al., 2024	Externalizing	14	-0.00483414	0.0109619	0.000120163	ext	child	174	30
Chong, et al., 2021 (CS)	Internalizing	1	-0.127854	0.0634691	0.00402832	int	ado	175	40
Chong, et al., 2021 (CS)	Externalizing	1	-0.0710143	0.0574033	0.00329513	ext	ado	176	40
Chong, et al., 2021 (CS)	Prosocial behaviour	1	-0.0748609	0.0618417	0.00382439	soc	ado	177	40
Chong, et al., 2021 (CS)	Psychological distress	1	-0.0712232	0.0570073	0.00324983	int	ado	178	40
Chong, et al., 2021 (Long)	Internalizing	1	0.0131952	0.0628093	0.00394501	int	ado	179	40
Chong, et al., 2021 (Long)	Externalizing	1	0.06628	0.06628	0.00439304	ext	ado	180	40
Chong, et al., 2021 (Long)	Prosocial behaviour	1	-0.0823877	0.0671307	0.00450654	soc	ado	181	40
Chong, et al., 2021 (Long)	Psychological distress	1	-0.0205705	0.0685683	0.00470161	int	ado	182	40
Carson, et al., 2016	Strength and Difficulties	2	-0.00514806	0.0048263	2.32932e-05	wel	ado	183	40
Kuzik et al., 2020	Externalizing	3	-0.0520659	0.0780989	0.00609944	ext	child	184	40
Kuzik et al., 2020	Internalizing	3	-0.0336897	0.0796303	0.00634098	int	child	185	40
Kuzik et al., 2020	Sociability	3	0	0.0875058	0.00765726	soc	child	186	40
Kuzik et al., 2020	Prosocial Behaviour	3	0.0857557	0.0755467	0.0057073	soc	child	187	40
Kuzik et al., 2020	Emotional Self-Regulation	3	-0.0321584	0.082693	0.00683813	esr	child	188	40
Ng et al., 2021	Psychosocial Functioning	4	-0.0704964	0.0215805	0.000465719	wel	ado	189	40
Tan et al., 2023 (CS)	Emotional Wellbeing	5	0.00810985	0.0331326	0.00109777	wel	child	190	40
Tan et al., 2023 (CS)	Self-Esteem	5	0.00808096	0.0331489	0.00109885	wel	child	191	40
Tan et al., 2023 (CS)	Relationship with Family	5	0.0238314	0.0332208	0.00110362	soc	child	192	40
Tan et al., 2023 (CS)	Relatinship with friends	5	-0.03236	0.0325133	0.00105712	soc	child	193	40
Tan et al., 2023 (CS)	School Functioning	5	-0.0316842	0.0328327	0.00107799	soc	child	194	40
Tan et al. 2023 (Long)	Emotional Wellbeing	5	-0.0359487	0.0358655	0.00128633	wel	child	195	40
Tan et al., 2023 (Long)	Self-Esteem	5	-0.0271466	0.0360021	0.00129615	wel	child	196	40
Tan et al., 2023 (Long)	Relationship with Family	5	-0.0398962	0.0357572	0.00127858	soc	child	197	40
Tan et al., 2023 (Long)	Relatinship with friends	5	-0.0751665	0.00354874	1.25936e-05	soc	child	198	40
Tan et al., 2023 (Long)	School Functioning	5	-0.0764855	0.0353505	0.00124966	soc	child	199	40
Taylor et al., 2023 (CS)	Anxiety	7	0.016834	0.0483978	0.00234234	int	child	200	40
Taylor et al., 2023 (CS)	Depression	7	0.0410329	0.0483978	0.00234234	int	child	201	40
Taylor et al., 2023 (CS)	Resilience	7	0.0326159	0.0483978	0.00234234	wel	child	202	40
Taylor et al., 2023	Emotianl self-control	7	0.025251	0.0483978	0.00234234	esr	child	203	40
Taylor et al., 2023 (Long)	Anxiety	7	-0.025417	0.0582473	0.00339275	int	child	204	40
Taylor et al., 2023 (Long)	Depression	7	-0.0667196	0.0561292	0.00315049	int	child	205	40
Taylor et al., 2023 (Long)	Resilience	7	0.025417	0.0561292	0.00315049	wel	child	206	40
Taylor et al., 2023 (Long)	Emotianl self-control	7	-0.00847234	0.0582473	0.00339275	esr	child	207	40
Fariclough et al., 2021	Externalizing	8	-0.0019484	0.0253292	0.00064157	ext	ado	208	40
Fariclough et al., 2021	Internalizing	8	-0.037552	0.0252172	0.000635905	int	ado	209	40
Fariclough et al., 2021	Depression	8	0.0217847	0.02536	0.000643131	int	ado	210	40
Fariclough et al., 2021	Self-esteem	8	0.01383	0.0251406	0.000632049	wel	ado	211	40
de Faria et al., 2022	Deprssion/Anxiety	9	-0.0970063	0.0436888	0.00190871	int	ado	212	40
de Faria et al., 2022	Social dysfuntion	9	-0.0394099	0.0441085	0.00194556	soc	ado	213	40
St Laurent et al., 2023	Negative affectivity	10	-0.00547161	0.0385819	0.00148856	int	child	214	40
St Laurent et al., 2023	Externalizing	10	0.00766268	0.0357305	0.00127667	ext	child	215	40
St Laurent et al., 2023	Internalizing	10	0.0078547	0.0366089	0.00134021	int	child	216	40
Lu et al., 2024	Internalizing	11	-0.149109	0.0450141	0.00202627	int	ado	217	40
Lu et al., 2024	Externalizing	11	-0.165502	0.0499916	0.00249916	ext	ado	218	40
Lu et al., 2024	Prosocial behaviour	11	-0.110906	0.0554532	0.00307505	soc	ado	219	40
Bourke et al., 2024 (CS)	Internalizing	12	-0.0329216	0.0390622	0.00152586	int	child	220	40
Bourke et al., 2024 (CS)	Externalizing	12	-0.00893376	0.0448792	0.00201414	ext	child	221	40
Bourke et al., 2024 (CS)	Prosocial behaviour	12	-0.0375703	0.0494897	0.00244923	soc	child	222	40
Bourke et al., 2024 (Long)	Internalizing	12	0.0673745	0.0517574	0.00267883	int	child	223	40
Bourke et al., 2024 (Long)	Externalizing	12	0.0405455	0.0504891	0.00254915	ext	child	224	40
Bourke et al., 2024 (Long)	Prosocial behaviour	12	0.0389365	0.0501867	0.00251871	soc	child	225	40
Rorem et al., 2024 (Age 3)	Internalizing	13	-0.0517452	0.0242196	0.00058659	int	child	226	40
Rorem et al., 2024 (Age 3)	Externalizing	13	-0.022372	0.0261588	0.000684285	ext	child	227	40
Rorem et al., 2024 (Age 5)	Internalizing	13	-0.0502169	0.0235043	0.000552452	int	child	228	40
Rorem et al., 2024 (Age 5)	Externalizing	13	-0.0217112	0.0256119	0.00065597	ext	child	229	40
Li et al., 2024	Prosocial behaviour	14	0.0329595	0.0147247	0.000216818	soc	child	230	40
Li et al., 2024	Internalizing	14	0.00270682	0.0141588	0.000200471	int	child	231	40
Li et al., 2024	Externalizing	14	-0.00642332	0.0145655	0.000212154	ext	child	232	40
Chong, et al., 2021 (CS)	Internalizing	1	-0.15958	0.0792189	0.00627564	int	ado	233	50
Chong, et al., 2021 (CS)	Externalizing	1	-0.0886366	0.0716479	0.00513342	ext	ado	234	50
Chong, et al., 2021 (CS)	Prosocial behaviour	1	-0.0934377	0.0771877	0.00595794	soc	ado	235	50
Chong, et al., 2021 (CS)	Psychological distress	1	-0.0888973	0.0711537	0.00506284	int	ado	236	50
Chong, et al., 2021 (Long)	Internalizing	1	0.0164696	0.0783955	0.00614585	int	ado	237	50
Chong, et al., 2021 (Long)	Externalizing	1	0.0827275	0.0827275	0.00684384	ext	ado	238	50
Chong, et al., 2021 (Long)	Prosocial behaviour	1	-0.102832	0.0837893	0.00702064	soc	ado	239	50
Chong, et al., 2021 (Long)	Psychological distress	1	-0.0256751	0.0855835	0.00732454	int	ado	240	50
Carson, et al., 2016	Strength and Difficulties	2	-0.00641672	0.00601567	3.61883e-05	wel	ado	241	50
Kuzik et al., 2020	Externalizing	3	-0.0645778	0.0968667	0.00938316	ext	child	242	50
Kuzik et al., 2020	Internalizing	3	-0.0417856	0.098766	0.00975473	int	child	243	50
Kuzik et al., 2020	Sociability	3	0	0.108534	0.0117797	soc	child	244	50
Kuzik et al., 2020	Prosocial Behaviour	3	0.106363	0.0937011	0.0087799	soc	child	245	50
Kuzik et al., 2020	Emotional Self-Regulation	3	-0.0398863	0.102565	0.0105195	esr	child	246	50
Ng et al., 2021	Psychosocial Functioning	4	-0.087886	0.0269039	0.000723818	wel	ado	247	50
Tan et al., 2023 (CS)	Emotional Wellbeing	5	0.0101148	0.0413238	0.00170766	wel	child	248	50
Tan et al., 2023 (CS)	Self-Esteem	5	0.0100788	0.0413441	0.00170934	wel	child	249	50
Tan et al., 2023 (CS)	Relationship with Family	5	0.0297231	0.0414338	0.00171676	soc	child	250	50
Tan et al., 2023 (CS)	Relatinship with friends	5	-0.0403602	0.0405515	0.00164442	soc	child	251	50
Tan et al., 2023 (CS)	School Functioning	5	-0.0395173	0.0409499	0.00167689	soc	child	252	50
Tan et al. 2023 (Long)	Emotional Wellbeing	5	-0.0447757	0.0446721	0.00199559	wel	child	253	50
Tan et al., 2023 (Long)	Self-Esteem	5	-0.0338123	0.0448422	0.00201082	wel	child	254	50
Tan et al., 2023 (Long)	Relationship with Family	5	-0.0496924	0.0445371	0.00198356	soc	child	255	50
Tan et al., 2023 (Long)	Relatinship with friends	5	-0.0936232	0.00442012	1.95374e-05	soc	child	256	50
Tan et al., 2023 (Long)	School Functioning	5	-0.0952661	0.0440306	0.00193869	soc	child	257	50
Taylor et al., 2023 (CS)	Anxiety	7	0.0209552	0.0602461	0.0036296	int	child	258	50
Taylor et al., 2023 (CS)	Depression	7	0.0510782	0.0602461	0.0036296	int	child	259	50
Taylor et al., 2023 (CS)	Resilience	7	0.0406007	0.0602461	0.0036296	wel	child	260	50
Taylor et al., 2023	Emotianl self-control	7	0.0314328	0.0602461	0.0036296	esr	child	261	50
Taylor et al., 2023 (Long)	Anxiety	7	-0.0316304	0.0724864	0.00525427	int	child	262	50
Taylor et al., 2023 (Long)	Depression	7	-0.0830299	0.0698505	0.00487909	int	child	263	50
Taylor et al., 2023 (Long)	Resilience	7	0.0316304	0.0698505	0.00487909	wel	child	264	50
Taylor et al., 2023 (Long)	Emotianl self-control	7	-0.0105435	0.0724864	0.00525427	esr	child	265	50
Fariclough et al., 2021	Externalizing	8	-0.00243315	0.0316309	0.00100051	ext	ado	266	50
Fariclough et al., 2021	Internalizing	8	-0.0468945	0.0314909	0.000991679	int	ado	267	50
Fariclough et al., 2021	Depression	8	0.0272045	0.0316694	0.00100295	int	ado	268	50
Fariclough et al., 2021	Self-esteem	8	0.0172708	0.0313953	0.000985666	wel	ado	269	50
de Faria et al., 2022	Deprssion/Anxiety	9	-0.121519	0.0547284	0.0029952	int	ado	270	50
de Faria et al., 2022	Social dysfuntion	9	-0.0493683	0.0552542	0.00305303	soc	ado	271	50
St Laurent et al., 2023	Negative affectivity	10	-0.00677274	0.0477565	0.00228068	int	child	272	50
St Laurent et al., 2023	Externalizing	10	0.00948483	0.044227	0.00195603	ext	child	273	50
St Laurent et al., 2023	Internalizing	10	0.00972251	0.0453144	0.00205339	int	child	274	50
Lu et al., 2024	Internalizing	11	-0.186028	0.0561595	0.00315389	int	ado	275	50
Lu et al., 2024	Externalizing	11	-0.206481	0.0623694	0.00388995	ext	ado	276	50
Lu et al., 2024	Prosocial behaviour	11	-0.138367	0.0691833	0.00478633	soc	ado	277	50
Bourke et al., 2024 (CS)	Internalizing	12	-0.0409	0.0485287	0.00235503	int	child	278	50
Bourke et al., 2024 (CS)	Externalizing	12	-0.0110988	0.0557553	0.00310866	ext	child	279	50
Bourke et al., 2024 (CS)	Prosocial behaviour	12	-0.0466753	0.0614832	0.00378018	soc	child	280	50
Bourke et al., 2024 (Long)	Internalizing	12	0.0837022	0.0643005	0.00413455	int	child	281	50
Bourke et al., 2024 (Long)	Externalizing	12	0.0503715	0.0627248	0.0039344	ext	child	282	50
Bourke et al., 2024 (Long)	Prosocial behaviour	12	0.0483726	0.0623492	0.00388742	soc	child	283	50
Rorem et al., 2024 (Age 3)	Internalizing	13	-0.0642691	0.0300815	0.000904895	int	child	284	50
Rorem et al., 2024 (Age 3)	Externalizing	13	-0.0277867	0.03249	0.0010556	ext	child	285	50
Rorem et al., 2024 (Age 5)	Internalizing	13	-0.0624139	0.0292132	0.000853409	int	child	286	50
Rorem et al., 2024 (Age 5)	Externalizing	13	-0.0269846	0.0318327	0.00101332	ext	child	287	50
Li et al., 2024	Prosocial behaviour	14	0.0410639	0.0183454	0.000336555	soc	child	288	50
Li et al., 2024	Internalizing	14	0.0033724	0.0176403	0.000311179	int	child	289	50
Li et al., 2024	Externalizing	14	-0.00800275	0.018147	0.000329315	ext	child	290	50
Chong, et al., 2021 (CS)	Internalizing	1	-0.191238	0.0949346	0.00901258	int	ado	291	60
Chong, et al., 2021 (CS)	Externalizing	1	-0.106221	0.0858616	0.00737222	ext	ado	292	60
Chong, et al., 2021 (CS)	Prosocial behaviour	1	-0.111974	0.0925004	0.00855632	soc	ado	293	60
Chong, et al., 2021 (CS)	Psychological distress	1	-0.106533	0.0852693	0.00727086	int	ado	294	60
Chong, et al., 2021 (Long)	Internalizing	1	0.0197369	0.0939478	0.00882618	int	ado	295	60
Chong, et al., 2021 (Long)	Externalizing	1	0.0991392	0.0991392	0.00982858	ext	ado	296	60
Chong, et al., 2021 (Long)	Prosocial behaviour	1	-0.123232	0.100412	0.0100825	soc	ado	297	60
Chong, et al., 2021 (Long)	Psychological distress	1	-0.0307686	0.102562	0.0105189	int	ado	298	60
Carson, et al., 2016	Strength and Difficulties	2	-0.00767921	0.00719926	5.18294e-05	wel	ado	299	60
Kuzik et al., 2020	Externalizing	3	-0.0769116	0.115367	0.0133096	ext	child	300	60
Kuzik et al., 2020	Internalizing	3	-0.0497663	0.11763	0.0138367	int	child	301	60
Kuzik et al., 2020	Sociability	3	0	0.129263	0.016709	soc	child	302	60
Kuzik et al., 2020	Prosocial Behaviour	3	0.126678	0.111597	0.0124539	soc	child	303	60
Kuzik et al., 2020	Emotional Self-Regulation	3	-0.0475042	0.122154	0.0149215	esr	child	304	60
Ng et al., 2021	Psychosocial Functioning	4	-0.105198	0.0322034	0.00103706	wel	ado	305	60
Tan et al., 2023 (CS)	Emotional Wellbeing	5	0.0121125	0.0494854	0.0024488	wel	child	306	60
Tan et al., 2023 (CS)	Self-Esteem	5	0.0120694	0.0495097	0.00245121	wel	child	307	60
Tan et al., 2023 (CS)	Relationship with Family	5	0.0355935	0.0496171	0.00246186	soc	child	308	60
Tan et al., 2023 (CS)	Relatinship with friends	5	-0.0483315	0.0485605	0.00235812	soc	child	309	60
Tan et al., 2023 (CS)	School Functioning	5	-0.0473221	0.0490376	0.00240468	soc	child	310	60
Tan et al. 2023 (Long)	Emotional Wellbeing	5	-0.0535469	0.0534229	0.00285401	wel	child	311	60
Tan et al., 2023 (Long)	Self-Esteem	5	-0.0404358	0.0536264	0.00287579	wel	child	312	60
Tan et al., 2023 (Long)	Relationship with Family	5	-0.0594267	0.0532616	0.0028368	soc	child	313	60
Tan et al., 2023 (Long)	Relatinship with friends	5	-0.111963	0.00528598	2.79416e-05	soc	child	314	60
Tan et al., 2023 (Long)	School Functioning	5	-0.113928	0.0526558	0.00277263	soc	child	315	60
Taylor et al., 2023 (CS)	Anxiety	7	0.0250459	0.072007	0.00518501	int	child	316	60
Taylor et al., 2023 (CS)	Depression	7	0.0610494	0.072007	0.00518501	int	child	317	60
Taylor et al., 2023 (CS)	Resilience	7	0.0485265	0.072007	0.00518501	wel	child	318	60
Taylor et al., 2023	Emotianl self-control	7	0.0375689	0.072007	0.00518501	esr	child	319	60
Taylor et al., 2023 (Long)	Anxiety	7	-0.0377945	0.0866125	0.00750172	int	child	320	60
Taylor et al., 2023 (Long)	Depression	7	-0.0992107	0.0834629	0.00696606	int	child	321	60
Taylor et al., 2023 (Long)	Resilience	7	0.0377945	0.0834629	0.00696606	wel	child	322	60
Taylor et al., 2023 (Long)	Emotianl self-control	7	-0.0125982	0.0866125	0.00750172	esr	child	323	60
Fariclough et al., 2021	Externalizing	8	-0.00291733	0.0379253	0.00143833	ext	ado	324	60
Fariclough et al., 2021	Internalizing	8	-0.0562263	0.0377575	0.00142563	int	ado	325	60
Fariclough et al., 2021	Depression	8	0.0326181	0.0379714	0.00144183	int	ado	326	60
Fariclough et al., 2021	Self-esteem	8	0.0207077	0.0376429	0.00141699	wel	ado	327	60
de Faria et al., 2022	Deprssion/Anxiety	9	-0.146157	0.0658247	0.00433289	int	ado	328	60
de Faria et al., 2022	Social dysfuntion	9	-0.0593778	0.0664571	0.00441655	soc	ado	329	60
St Laurent et al., 2023	Negative affectivity	10	-0.00805049	0.0567663	0.00322241	int	child	330	60
St Laurent et al., 2023	Externalizing	10	0.0112743	0.052571	0.00276371	ext	child	331	60
St Laurent et al., 2023	Internalizing	10	0.0115568	0.0538635	0.00290127	int	child	332	60
Lu et al., 2024	Internalizing	11	-0.222835	0.0672711	0.0045254	int	ado	333	60
Lu et al., 2024	Externalizing	11	-0.247334	0.0747097	0.00558154	ext	ado	334	60
Lu et al., 2024	Prosocial behaviour	11	-0.165744	0.0828718	0.00686773	soc	ado	335	60
Bourke et al., 2024 (CS)	Internalizing	12	-0.0487893	0.0578895	0.0033512	int	child	336	60
Bourke et al., 2024 (CS)	Externalizing	12	-0.0132397	0.0665102	0.00442361	ext	child	337	60
Bourke et al., 2024 (CS)	Prosocial behaviour	12	-0.0556786	0.0733429	0.00537918	soc	child	338	60
Bourke et al., 2024 (Long)	Internalizing	12	0.0998479	0.0767036	0.00588345	int	child	339	60
Bourke et al., 2024 (Long)	Externalizing	12	0.0600878	0.074824	0.00559863	ext	child	340	60
Bourke et al., 2024 (Long)	Prosocial behaviour	12	0.0577033	0.0743759	0.00553178	soc	child	341	60
Rorem et al., 2024 (Age 3)	Internalizing	13	-0.0766472	0.0358752	0.00128703	int	child	342	60
Rorem et al., 2024 (Age 3)	Externalizing	13	-0.0331384	0.0387476	0.00150138	ext	child	343	60
Rorem et al., 2024 (Age 5)	Internalizing	13	-0.0744849	0.034863	0.00121543	int	child	344	60
Rorem et al., 2024 (Age 5)	Externalizing	13	-0.0322035	0.0379892	0.00144318	ext	child	345	60
Li et al., 2024	Prosocial behaviour	14	0.0491222	0.0219455	0.000481606	soc	child	346	60
Li et al., 2024	Internalizing	14	0.00403419	0.021102	0.000445294	int	child	347	60
Li et al., 2024	Externalizing	14	-0.0095732	0.0217082	0.000471246	ext	child	348	60

## Sheet: LPA - Social Emotional
Study	Outcome	num	g	seg	vg	type	agegroup	esid	Time
Chong, et al., 2021 (CS)	Internalizing	1	-0.0611585	0.0301403	0.000908438	int	ado	1	10
Chong, et al., 2021 (CS)	Externalizing	1	-0.0456849	0.0278082	0.000773295	ext	ado	2	10
Chong, et al., 2021 (CS)	Prosocial behaviour	1	0.0418778	0.0361015	0.00130332	soc	ado	3	10
Chong, et al., 2021 (CS)	Psychological distress	1	-0.0390395	0.0269214	0.000724764	int	ado	4	10
Chong, et al., 2021 (Long)	Internalizing	1	0.0173806	0.0328582	0.00107966	int	ado	5	10
Chong, et al., 2021 (Long)	Externalizing	1	0.00113794	0.0284486	0.000809324	ext	ado	6	10
Chong, et al., 2021 (Long)	Prosocial behaviour	1	0.0413661	0.029131	0.000848617	soc	ado	7	10
Chong, et al., 2021 (Long)	Psychological distress	1	0.028039	0.029854	0.00089126	int	ado	8	10
Carson, et al., 2016	Strength and Difficulties	2	-0.00716635	0.00218409	4.77025e-06	wel	ado	9	10
Kuzik et al., 2020	Externalizing	3	0.0314877	0.0341486	0.00116613	ext	child	10	10
Kuzik et al., 2020	Internalizing	3	0.00354791	0.0354791	0.00125877	int	child	11	10
Kuzik et al., 2020	Sociability	3	-0.032438	0.032438	0.00105223	soc	child	12	10
Kuzik et al., 2020	Prosocial Behaviour	3	-0.0295659	0.0319312	0.0010196	soc	child	13	10
Kuzik et al., 2020	Emotional Self-Regulation	3	0.0394705	0.0363661	0.00132249	esr	child	14	10
Ng et al., 2021	Psychosocial Functioning	4	-0.00865019	0.00478114	2.28593e-05	wel	ado	15	10
Tan et al., 2023 (CS)	Emotional Wellbeing	5	0.0114577	0.0111329	0.000123941	wel	child	16	10
Tan et al., 2023 (CS)	Self-Esteem	5	0.024987	0.0105851	0.000112044	wel	child	17	10
Tan et al., 2023 (CS)	Relationship with Family	5	0.010468	0.0106032	0.000112428	soc	child	18	10
Tan et al., 2023 (CS)	Relatinship with friends	5	0.000100616	0.0103782	0.000107706	soc	child	19	10
Tan et al., 2023 (CS)	School Functioning	5	0.0143484	0.010486	0.000109957	soc	child	20	10
Tan et al. 2023 (Long)	Emotional Wellbeing	5	0.0062882	0.0113188	0.000128114	wel	child	21	10
Tan et al., 2023 (Long)	Self-Esteem	5	-0.00034175	0.010671	0.00011387	wel	child	22	10
Tan et al., 2023 (Long)	Relationship with Family	5	-0.0011969	0.0106	0.000112361	soc	child	23	10
Tan et al., 2023 (Long)	Relatinship with friends	5	-0.00250066	0.0105164	0.000110595	soc	child	24	10
Tan et al., 2023 (Long)	School Functioning	5	0.00178751	0.0104798	0.000109826	soc	child	25	10
Taylor et al., 2023 (CS)	Anxiety	7	-0.0137483	0.0150787	0.000227368	int	child	26	10
Taylor et al., 2023 (CS)	Depression	7	-0.00886985	0.0150787	0.000227368	int	child	27	10
Taylor et al., 2023 (CS)	Resilience	7	-0.00886985	0.0150787	0.000227368	wel	child	28	10
Taylor et al., 2023	Emotianl self-control	7	-0.0181832	0.0150787	0.000227368	esr	child	29	10
Taylor et al., 2023 (Long)	Anxiety	7	0.00851156	0.0153208	0.000234727	int	child	30	10
Taylor et al., 2023 (Long)	Depression	7	0.0255347	0.0153208	0.000234727	int	child	31	10
Taylor et al., 2023 (Long)	Resilience	7	-0.0212789	0.0153208	0.000234727	wel	child	32	10
Taylor et al., 2023 (Long)	Emotianl self-control	7	0.00851156	0.0153208	0.000234727	esr	child	33	10
Fariclough et al., 2021	Externalizing	8	-0.00504855	0.0170895	0.00029205	ext	ado	34	10
Fariclough et al., 2021	Internalizing	8	-0.0170375	0.0172332	0.000296982	int	ado	35	10
Fariclough et al., 2021	Depression	8	-0.0315576	0.0172466	0.000297445	int	ado	36	10
Fariclough et al., 2021	Self-esteem	8	-0.0417988	0.0170096	0.000289326	wel	ado	37	10
de Faria et al., 2022	Deprssion/Anxiety	9	0.0339513	0.0244676	0.000598661	int	ado	38	10
de Faria et al., 2022	Social dysfuntion	9	-0.0325237	0.0247165	0.000610907	soc	ado	39	10
St Laurent et al., 2023	Negative affectivity	10	0.00284937	0.0166273	0.000276468	int	child	40	10
St Laurent et al., 2023	Externalizing	10	0.00877837	0.0152814	0.00023352	ext	child	41	10
St Laurent et al., 2023	Internalizing	10	-0.000178699	0.0155528	0.000241888	int	child	42	10
Lu et al., 2024	Internalizing	11	0.119558	0.0362454	0.00131373	int	ado	43	10
Lu et al., 2024	Externalizing	11	0.0645625	0.0196093	0.000384523	ext	ado	44	10
Lu et al., 2024	Prosocial behaviour	11	-0.0526548	0.0159483	0.00025435	soc	ado	45	10
Bourke et al., 2024 (CS)	Internalizing	12	-0.0225774	0.0119738	0.000143371	int	child	46	10
Bourke et al., 2024 (CS)	Externalizing	12	-0.0189853	0.0137405	0.000188802	ext	child	47	10
Bourke et al., 2024 (CS)	Prosocial behaviour	12	-0.0139947	0.0150376	0.000226129	soc	child	48	10
Bourke et al., 2024 (Long)	Internalizing	12	-0.0123581	0.0151567	0.000229725	int	child	49	10
Bourke et al., 2024 (Long)	Externalizing	12	-0.0028798	0.0147745	0.000218285	ext	child	50	10
Bourke et al., 2024 (Long)	Prosocial behaviour	12	-0.00148429	0.0151999	0.000231036	soc	child	51	10
Rorem et al., 2024 (Age 3)	Internalizing	13	-0.0111535	0.0483696	0.00233962	int	child	52	10
Rorem et al., 2024 (Age 3)	Externalizing	13	-0.0887207	0.0525081	0.00275711	ext	child	53	10
Rorem et al., 2024 (Age 5)	Internalizing	13	0.0377023	0.0554446	0.0030741	int	child	54	10
Rorem et al., 2024 (Age 5)	Externalizing	13	0.101144	0.0588049	0.00345801	ext	child	55	10
Li et al., 2024	Prosocial behaviour	14	-0.0114833	0.0300086	0.000900515	soc	child	56	10
Li et al., 2024	Internalizing	14	-0.00207016	0.0285175	0.000813246	int	child	57	10
Li et al., 2024	Externalizing	14	-0.000906926	0.0312334	0.000975527	ext	child	58	10
Chong, et al., 2021 (CS)	Internalizing	1	-0.120116	0.059196	0.00350417	int	ado	59	20
Chong, et al., 2021 (CS)	Externalizing	1	-0.0897258	0.0546157	0.00298288	ext	ado	60	20
Chong, et al., 2021 (CS)	Prosocial behaviour	1	0.0822487	0.070904	0.00502738	soc	ado	61	20
Chong, et al., 2021 (CS)	Psychological distress	1	-0.0766743	0.0528741	0.00279567	int	ado	62	20
Chong, et al., 2021 (Long)	Internalizing	1	0.0341381	0.0645384	0.0041652	int	ado	63	20
Chong, et al., 2021 (Long)	Externalizing	1	0.0022351	0.0558774	0.00312228	ext	ado	64	20
Chong, et al., 2021 (Long)	Prosocial behaviour	1	0.0812492	0.0572177	0.00327387	soc	ado	65	20
Chong, et al., 2021 (Long)	Psychological distress	1	0.0550727	0.0586377	0.00343838	int	ado	66	20
Carson, et al., 2016	Strength and Difficulties	2	-0.0141347	0.00430784	1.85575e-05	wel	ado	67	20
Kuzik et al., 2020	Externalizing	3	0.0622655	0.0675274	0.00455995	ext	child	68	20
Kuzik et al., 2020	Internalizing	3	0.00701583	0.0701583	0.00492219	int	child	69	20
Kuzik et al., 2020	Sociability	3	-0.0641448	0.0641448	0.00411455	soc	child	70	20
Kuzik et al., 2020	Prosocial Behaviour	3	-0.0584653	0.0631425	0.00398697	soc	child	71	20
Kuzik et al., 2020	Emotional Self-Regulation	3	0.0780511	0.0719123	0.00517138	esr	child	72	20
Ng et al., 2021	Psychosocial Functioning	4	-0.0170464	0.00942193	8.87728e-05	wel	ado	73	20
Tan et al., 2023 (CS)	Emotional Wellbeing	5	0.0226505	0.0220084	0.000484371	wel	child	74	20
Tan et al., 2023 (CS)	Self-Esteem	5	0.0493965	0.0209255	0.000437876	wel	child	75	20
Tan et al., 2023 (CS)	Relationship with Family	5	0.020694	0.0209613	0.000439378	soc	child	76	20
Tan et al., 2023 (CS)	Relatinship with friends	5	0.000198906	0.0205164	0.000420924	soc	child	77	20
Tan et al., 2023 (CS)	School Functioning	5	0.0283652	0.0207297	0.000429721	soc	child	78	20
Tan et al. 2023 (Long)	Emotional Wellbeing	5	0.0124607	0.0224293	0.000503076	wel	child	79	20
Tan et al., 2023 (Long)	Self-Esteem	5	-0.000677215	0.0211457	0.00044714	wel	child	80	20
Tan et al., 2023 (Long)	Relationship with Family	5	-0.00237179	0.0210051	0.000441215	soc	child	81	20
Tan et al., 2023 (Long)	Relatinship with friends	5	-0.00495532	0.0208394	0.00043428	soc	child	82	20
Tan et al., 2023 (Long)	School Functioning	5	0.00354214	0.0207668	0.000431262	soc	child	83	20
Taylor et al., 2023 (CS)	Anxiety	7	-0.0270407	0.0296576	0.000879572	int	child	84	20
Taylor et al., 2023 (CS)	Depression	7	-0.0174456	0.0296576	0.000879572	int	child	85	20
Taylor et al., 2023 (CS)	Resilience	7	-0.0174456	0.0296576	0.000879572	wel	child	86	20
Taylor et al., 2023	Emotianl self-control	7	-0.0357636	0.0296576	0.000879572	esr	child	87	20
Taylor et al., 2023 (Long)	Anxiety	7	0.0167579	0.0301641	0.000909876	int	child	88	20
Taylor et al., 2023 (Long)	Depression	7	0.0502736	0.0301641	0.000909876	int	child	89	20
Taylor et al., 2023 (Long)	Resilience	7	-0.0418946	0.0301641	0.000909876	wel	child	90	20
Taylor et al., 2023 (Long)	Emotianl self-control	7	0.0167579	0.0301641	0.000909876	esr	child	91	20
Fariclough et al., 2021	Externalizing	8	-0.00991298	0.0335557	0.00112598	ext	ado	92	20
Fariclough et al., 2021	Internalizing	8	-0.0334537	0.0338379	0.001145	int	ado	93	20
Fariclough et al., 2021	Depression	8	-0.0619643	0.0338642	0.00114678	int	ado	94	20
Fariclough et al., 2021	Self-esteem	8	-0.0820732	0.0333989	0.00111548	wel	ado	95	20
de Faria et al., 2022	Deprssion/Anxiety	9	0.0661241	0.0476534	0.00227085	int	ado	96	20
de Faria et al., 2022	Social dysfuntion	9	-0.0633437	0.0481383	0.0023173	soc	ado	97	20
St Laurent et al., 2023	Negative affectivity	10	0.00563764	0.0328982	0.00108229	int	child	98	20
St Laurent et al., 2023	Externalizing	10	0.0173685	0.0302351	0.00091416	ext	child	99	20
St Laurent et al., 2023	Internalizing	10	-0.000353566	0.0307721	0.00094692	int	child	100	20
Lu et al., 2024	Internalizing	11	0.234641	0.0711341	0.00506006	int	ado	101	20
Lu et al., 2024	Externalizing	11	0.126708	0.0384845	0.00148106	ext	ado	102	20
Lu et al., 2024	Prosocial behaviour	11	-0.103339	0.0312997	0.000979672	soc	ado	103	20
Bourke et al., 2024 (CS)	Internalizing	12	-0.0446499	0.0236798	0.000560734	int	child	104	20
Bourke et al., 2024 (CS)	Externalizing	12	-0.0375462	0.0271738	0.000738417	ext	child	105	20
Bourke et al., 2024 (CS)	Prosocial behaviour	12	-0.0276765	0.029739	0.000884406	soc	child	106	20
Bourke et al., 2024 (Long)	Internalizing	12	-0.02444	0.0299744	0.000898467	int	child	107	20
Bourke et al., 2024 (Long)	Externalizing	12	-0.0056952	0.0292186	0.000853726	ext	child	108	20
Bourke et al., 2024 (Long)	Prosocial behaviour	12	-0.00293539	0.0300599	0.000903597	soc	child	109	20
Rorem et al., 2024 (Age 3)	Internalizing	13	-0.0219965	0.0953928	0.00909979	int	child	110	20
Rorem et al., 2024 (Age 3)	Externalizing	13	-0.174972	0.103555	0.0107236	ext	child	111	20
Rorem et al., 2024 (Age 5)	Internalizing	13	0.0744019	0.109415	0.0119716	int	child	112	20
Rorem et al., 2024 (Age 5)	Externalizing	13	0.199599	0.116046	0.0134666	ext	child	113	20
Li et al., 2024	Prosocial behaviour	14	-0.0225468	0.0589203	0.0034716	soc	child	114	20
Li et al., 2024	Internalizing	14	-0.00406465	0.0559926	0.00313517	int	child	115	20
Li et al., 2024	Externalizing	14	-0.0017807	0.0613252	0.00376078	ext	child	116	20
Chong, et al., 2021 (CS)	Internalizing	1	-0.177066	0.0872622	0.00761469	int	ado	117	30
Chong, et al., 2021 (CS)	Externalizing	1	-0.132267	0.0805102	0.00648189	ext	ado	118	30
Chong, et al., 2021 (CS)	Prosocial behaviour	1	0.121245	0.104521	0.0109247	soc	ado	119	30
Chong, et al., 2021 (CS)	Psychological distress	1	-0.113027	0.0779429	0.0060751	int	ado	120	30
Chong, et al., 2021 (Long)	Internalizing	1	0.0503271	0.095144	0.00905237	int	ado	121	30
Chong, et al., 2021 (Long)	Externalizing	1	0.00329503	0.0823757	0.00678576	ext	ado	122	30
Chong, et al., 2021 (Long)	Prosocial behaviour	1	0.119779	0.0843517	0.00711521	soc	ado	123	30
Chong, et al., 2021 (Long)	Psychological distress	1	0.0811895	0.0864451	0.00747275	int	ado	124	30
Carson, et al., 2016	Strength and Difficulties	2	-0.0209198	0.00637574	4.06501e-05	wel	ado	125	30
Kuzik et al., 2020	Externalizing	3	0.092381	0.100188	0.0100376	ext	child	126	30
Kuzik et al., 2020	Internalizing	3	0.0104091	0.104091	0.010835	int	child	127	30
Kuzik et al., 2020	Sociability	3	-0.0951692	0.0951692	0.00905718	soc	child	128	30
Kuzik et al., 2020	Prosocial Behaviour	3	-0.0867428	0.0936822	0.00877635	soc	child	129	30
Kuzik et al., 2020	Emotional Self-Regulation	3	0.115802	0.106694	0.0113835	esr	child	130	30
Ng et al., 2021	Psychosocial Functioning	4	-0.0252084	0.0139332	0.000194134	wel	ado	131	30
Tan et al., 2023 (CS)	Emotional Wellbeing	5	0.0335965	0.0326442	0.00106564	wel	child	132	30
Tan et al., 2023 (CS)	Self-Esteem	5	0.0732677	0.0310379	0.000963352	wel	child	133	30
Tan et al., 2023 (CS)	Relationship with Family	5	0.0306945	0.0310911	0.000966655	soc	child	134	30
Tan et al., 2023 (CS)	Relatinship with friends	5	0.000295029	0.0304312	0.000926056	soc	child	135	30
Tan et al., 2023 (CS)	School Functioning	5	0.0420729	0.0307475	0.000945409	soc	child	136	30
Tan et al. 2023 (Long)	Emotional Wellbeing	5	0.0185246	0.0333443	0.00111184	wel	child	137	30
Tan et al., 2023 (Long)	Self-Esteem	5	-0.00100677	0.031436	0.00098822	wel	child	138	30
Tan et al., 2023 (Long)	Relationship with Family	5	-0.00352599	0.031227	0.000975125	soc	child	139	30
Tan et al., 2023 (Long)	Relatinship with friends	5	-0.00736677	0.0309806	0.000959797	soc	child	140	30
Tan et al., 2023 (Long)	School Functioning	5	0.00526588	0.0308728	0.000953127	soc	child	141	30
Taylor et al., 2023 (CS)	Anxiety	7	-0.0399152	0.043778	0.00191651	int	child	142	30
Taylor et al., 2023 (CS)	Depression	7	-0.0257518	0.043778	0.00191651	int	child	143	30
Taylor et al., 2023 (CS)	Resilience	7	-0.0257518	0.043778	0.00191651	wel	child	144	30
Taylor et al., 2023	Emotianl self-control	7	-0.0527911	0.043778	0.00191651	esr	child	145	30
Taylor et al., 2023 (Long)	Anxiety	7	0.02476	0.0445681	0.00198631	int	child	146	30
Taylor et al., 2023 (Long)	Depression	7	0.0742801	0.0445681	0.00198631	int	child	147	30
Taylor et al., 2023 (Long)	Resilience	7	-0.0619001	0.0445681	0.00198631	wel	child	148	30
Taylor et al., 2023 (Long)	Emotianl self-control	7	0.02476	0.0445681	0.00198631	esr	child	149	30
Fariclough et al., 2021	Externalizing	8	-0.0146096	0.0494539	0.00244569	ext	ado	150	30
Fariclough et al., 2021	Internalizing	8	-0.0493035	0.0498697	0.00248699	int	ado	151	30
Fariclough et al., 2021	Depression	8	-0.0913221	0.0499086	0.00249087	int	ado	152	30
Fariclough et al., 2021	Self-esteem	8	-0.120958	0.0492228	0.00242288	wel	ado	153	30
de Faria et al., 2022	Deprssion/Anxiety	9	0.0967228	0.0697049	0.00485877	int	ado	154	30
de Faria et al., 2022	Social dysfuntion	9	-0.0926558	0.0704142	0.00495816	soc	ado	155	30
St Laurent et al., 2023	Negative affectivity	10	0.00836885	0.0488359	0.00238495	int	child	156	30
St Laurent et al., 2023	Externalizing	10	0.0257829	0.0448827	0.00201446	ext	child	157	30
St Laurent et al., 2023	Internalizing	10	-0.000524855	0.0456798	0.00208665	int	child	158	30
Lu et al., 2024	Internalizing	11	0.345652	0.104788	0.0109805	int	ado	159	30
Lu et al., 2024	Externalizing	11	0.186655	0.0566918	0.00321396	ext	ado	160	30
Lu et al., 2024	Prosocial behaviour	11	-0.152229	0.0461078	0.00212593	soc	ado	161	30
Bourke et al., 2024 (CS)	Internalizing	12	-0.0662515	0.0351361	0.00123454	int	child	162	30
Bourke et al., 2024 (CS)	Externalizing	12	-0.0557109	0.0403205	0.00162574	ext	child	163	30
Bourke et al., 2024 (CS)	Prosocial behaviour	12	-0.0410663	0.0441266	0.00194716	soc	child	164	30
Bourke et al., 2024 (Long)	Internalizing	12	-0.036264	0.044476	0.00197812	int	child	165	30
Bourke et al., 2024 (Long)	Externalizing	12	-0.00845053	0.0433545	0.00187961	ext	child	166	30
Bourke et al., 2024 (Long)	Prosocial behaviour	12	-0.00435552	0.0446028	0.00198941	soc	child	167	30
Rorem et al., 2024 (Age 3)	Internalizing	13	-0.0325522	0.14117	0.0199291	int	child	168	30
Rorem et al., 2024 (Age 3)	Externalizing	13	-0.258938	0.153249	0.0234853	ext	child	169	30
Rorem et al., 2024 (Age 5)	Internalizing	13	0.110172	0.162017	0.0262497	int	child	170	30
Rorem et al., 2024 (Age 5)	Externalizing	13	0.295559	0.171837	0.0295279	ext	child	171	30
Li et al., 2024	Prosocial behaviour	14	-0.033228	0.0868326	0.0075399	soc	child	172	30
Li et al., 2024	Internalizing	14	-0.00599019	0.082518	0.00680921	int	child	173	30
Li et al., 2024	Externalizing	14	-0.00262427	0.0903768	0.00816797	ext	child	174	30
Chong, et al., 2021 (CS)	Internalizing	1	-0.232177	0.114422	0.0130925	int	ado	175	40
Chong, et al., 2021 (CS)	Externalizing	1	-0.173434	0.105569	0.0111448	ext	ado	176	40
Chong, et al., 2021 (CS)	Prosocial behaviour	1	0.158982	0.137053	0.0187835	soc	ado	177	40
Chong, et al., 2021 (CS)	Psychological distress	1	-0.148207	0.102202	0.0104453	int	ado	178	40
Chong, et al., 2021 (Long)	Internalizing	1	0.0659958	0.124766	0.0155665	int	ado	179	40
Chong, et al., 2021 (Long)	Externalizing	1	0.0043209	0.108022	0.0116688	ext	ado	180	40
Chong, et al., 2021 (Long)	Prosocial behaviour	1	0.157071	0.110614	0.0122354	soc	ado	181	40
Chong, et al., 2021 (Long)	Psychological distress	1	0.106467	0.113359	0.0128502	int	ado	182	40
Carson, et al., 2016	Strength and Difficulties	2	-0.027535	0.00839184	7.04229e-05	wel	ado	183	40
Kuzik et al., 2020	Externalizing	3	0.121878	0.132177	0.0174709	ext	child	184	40
Kuzik et al., 2020	Internalizing	3	0.0137327	0.137327	0.0188588	int	child	185	40
Kuzik et al., 2020	Sociability	3	-0.125556	0.125556	0.0157644	soc	child	186	40
Kuzik et al., 2020	Prosocial Behaviour	3	-0.114439	0.123594	0.0152756	soc	child	187	40
Kuzik et al., 2020	Emotional Self-Regulation	3	0.152776	0.14076	0.0198135	esr	child	188	40
Ng et al., 2021	Psychosocial Functioning	4	-0.0331535	0.0183247	0.000335793	wel	ado	189	40
Tan et al., 2023 (CS)	Emotional Wellbeing	5	0.0443122	0.0430561	0.00185383	wel	child	190	40
Tan et al., 2023 (CS)	Self-Esteem	5	0.0966367	0.0409375	0.00167588	wel	child	191	40
Tan et al., 2023 (CS)	Relationship with Family	5	0.0404846	0.0410076	0.00168163	soc	child	192	40
Tan et al., 2023 (CS)	Relatinship with friends	5	0.00038913	0.0401373	0.001611	soc	child	193	40
Tan et al., 2023 (CS)	School Functioning	5	0.0554921	0.0405545	0.00164467	soc	child	194	40
Tan et al. 2023 (Long)	Emotional Wellbeing	5	0.0244863	0.0440753	0.00194263	wel	child	195	40
Tan et al., 2023 (Long)	Self-Esteem	5	-0.00133078	0.0415528	0.00172663	wel	child	196	40
Tan et al., 2023 (Long)	Relationship with Family	5	-0.00466074	0.0412766	0.00170376	soc	child	197	40
Tan et al., 2023 (Long)	Relatinship with friends	5	-0.00973756	0.0409509	0.00167697	soc	child	198	40
Tan et al., 2023 (Long)	School Functioning	5	0.00696056	0.0408083	0.00166532	soc	child	199	40
Taylor et al., 2023 (CS)	Anxiety	7	-0.0524053	0.0574768	0.00330359	int	child	200	40
Taylor et al., 2023 (CS)	Depression	7	-0.0338099	0.0574768	0.00330359	int	child	201	40
Taylor et al., 2023 (CS)	Resilience	7	-0.0338099	0.0574768	0.00330359	wel	child	202	40
Taylor et al., 2023	Emotianl self-control	7	-0.0693103	0.0574768	0.00330359	esr	child	203	40
Taylor et al., 2023 (Long)	Anxiety	7	0.032537	0.0585665	0.00343004	int	child	204	40
Taylor et al., 2023 (Long)	Depression	7	0.0976109	0.0585665	0.00343004	int	child	205	40
Taylor et al., 2023 (Long)	Resilience	7	-0.0813424	0.0585665	0.00343004	wel	child	206	40
Taylor et al., 2023 (Long)	Emotianl self-control	7	0.032537	0.0585665	0.00343004	esr	child	207	40
Fariclough et al., 2021	Externalizing	8	-0.0191527	0.0648325	0.00420325	ext	ado	208	40
Fariclough et al., 2021	Internalizing	8	-0.0646354	0.0653777	0.00427424	int	ado	209	40
Fariclough et al., 2021	Depression	8	-0.11972	0.0654286	0.0042809	int	ado	210	40
Fariclough et al., 2021	Self-esteem	8	-0.158573	0.0645295	0.00416406	wel	ado	211	40
de Faria et al., 2022	Deprssion/Anxiety	9	0.125919	0.0907458	0.0082348	int	ado	212	40
de Faria et al., 2022	Social dysfuntion	9	-0.120625	0.0916692	0.00840324	soc	ado	213	40
St Laurent et al., 2023	Negative affectivity	10	0.0110467	0.0644622	0.00415538	int	child	214	40
St Laurent et al., 2023	Externalizing	10	0.0340327	0.0592441	0.00350986	ext	child	215	40
St Laurent et al., 2023	Internalizing	10	-0.000692795	0.0602963	0.00363564	int	child	216	40
Lu et al., 2024	Internalizing	11	0.452942	0.137314	0.0188552	int	ado	217	40
Lu et al., 2024	Externalizing	11	0.244593	0.0742889	0.00551884	ext	ado	218	40
Lu et al., 2024	Prosocial behaviour	11	-0.199481	0.0604197	0.00365054	soc	ado	219	40
Bourke et al., 2024 (CS)	Internalizing	12	-0.0874129	0.0463589	0.00214915	int	child	220	40
Bourke et al., 2024 (CS)	Externalizing	12	-0.0735056	0.0531993	0.00283016	ext	child	221	40
Bourke et al., 2024 (CS)	Prosocial behaviour	12	-0.0541833	0.0582211	0.0033897	soc	child	222	40
Bourke et al., 2024 (Long)	Internalizing	12	-0.0478471	0.0586822	0.0034436	int	child	223	40
Bourke et al., 2024 (Long)	Externalizing	12	-0.0111497	0.0572024	0.00327211	ext	child	224	40
Bourke et al., 2024 (Long)	Prosocial behaviour	12	-0.00574672	0.0588494	0.00346325	soc	child	225	40
Rorem et al., 2024 (Age 3)	Internalizing	13	-0.0428416	0.185793	0.0345189	int	child	226	40
Rorem et al., 2024 (Age 3)	Externalizing	13	-0.340786	0.201689	0.0406786	ext	child	227	40
Rorem et al., 2024 (Age 5)	Internalizing	13	0.145078	0.21335	0.0455184	int	child	228	40
Rorem et al., 2024 (Age 5)	Externalizing	13	0.389203	0.226281	0.051203	ext	child	229	40
Li et al., 2024	Prosocial behaviour	14	-0.0435594	0.113831	0.0129576	soc	child	230	40
Li et al., 2024	Internalizing	14	-0.00785271	0.108175	0.0117018	int	child	231	40
Li et al., 2024	Externalizing	14	-0.00344023	0.118477	0.0140369	ext	child	232	40
Chong, et al., 2021 (CS)	Internalizing	1	-0.2856	0.14075	0.0198107	int	ado	233	50
Chong, et al., 2021 (CS)	Externalizing	1	-0.213341	0.12986	0.0168635	ext	ado	234	50
Chong, et al., 2021 (CS)	Prosocial behaviour	1	0.195562	0.168588	0.028422	soc	ado	235	50
Chong, et al., 2021 (CS)	Psychological distress	1	-0.182308	0.125719	0.0158052	int	ado	236	50
Chong, et al., 2021 (Long)	Internalizing	1	0.0811868	0.153484	0.0235575	int	ado	237	50
Chong, et al., 2021 (Long)	Externalizing	1	0.00531548	0.132887	0.0176589	ext	ado	238	50
Chong, et al., 2021 (Long)	Prosocial behaviour	1	0.193226	0.136075	0.0185163	soc	ado	239	50
Chong, et al., 2021 (Long)	Psychological distress	1	0.130973	0.139452	0.0194467	int	ado	240	50
Carson, et al., 2016	Strength and Difficulties	2	-0.0339921	0.0103598	0.000107325	wel	ado	241	50
Kuzik et al., 2020	Externalizing	3	0.150796	0.163539	0.0267451	ext	child	242	50
Kuzik et al., 2020	Internalizing	3	0.0169911	0.169911	0.0288697	int	child	243	50
Kuzik et al., 2020	Sociability	3	-0.155347	0.155347	0.0241327	soc	child	244	50
Kuzik et al., 2020	Prosocial Behaviour	3	-0.141592	0.15292	0.0233845	soc	child	245	50
Kuzik et al., 2020	Emotional Self-Regulation	3	0.189026	0.174159	0.0303312	esr	child	246	50
Ng et al., 2021	Psychosocial Functioning	4	-0.0408977	0.022605	0.000510988	wel	ado	247	50
Tan et al., 2023 (CS)	Emotional Wellbeing	5	0.0548127	0.0532589	0.00283651	wel	child	248	50
Tan et al., 2023 (CS)	Self-Esteem	5	0.119536	0.0506383	0.00256423	wel	child	249	50
Tan et al., 2023 (CS)	Relationship with Family	5	0.050078	0.050725	0.00257303	soc	child	250	50
Tan et al., 2023 (CS)	Relatinship with friends	5	0.00048134	0.0496484	0.00246496	soc	child	251	50
Tan et al., 2023 (CS)	School Functioning	5	0.0686418	0.0501645	0.00251647	soc	child	252	50
Tan et al. 2023 (Long)	Emotional Wellbeing	5	0.0303517	0.0546331	0.00298478	wel	child	253	50
Tan et al., 2023 (Long)	Self-Esteem	5	-0.00164955	0.0515064	0.00265291	wel	child	254	50
Tan et al., 2023 (Long)	Relationship with Family	5	-0.00577717	0.051164	0.00261775	soc	child	255	50
Tan et al., 2023 (Long)	Relatinship with friends	5	-0.0120701	0.0507603	0.00257661	soc	child	256	50
Tan et al., 2023 (Long)	School Functioning	5	0.0086279	0.0505836	0.0025587	soc	child	257	50
Taylor et al., 2023 (CS)	Anxiety	7	-0.0645409	0.0707868	0.00501078	int	child	258	50
Taylor et al., 2023 (CS)	Depression	7	-0.0416393	0.0707868	0.00501078	int	child	259	50
Taylor et al., 2023 (CS)	Resilience	7	-0.0416393	0.0707868	0.00501078	wel	child	260	50
Taylor et al., 2023	Emotianl self-control	7	-0.0853606	0.0707868	0.00501078	esr	child	261	50
Taylor et al., 2023 (Long)	Anxiety	7	0.0401055	0.07219	0.00521139	int	child	262	50
Taylor et al., 2023 (Long)	Depression	7	0.120317	0.07219	0.00521139	int	child	263	50
Taylor et al., 2023 (Long)	Resilience	7	-0.100264	0.07219	0.00521139	wel	child	264	50
Taylor et al., 2023 (Long)	Emotianl self-control	7	0.0401055	0.07219	0.00521139	esr	child	265	50
Fariclough et al., 2021	Externalizing	8	-0.023555	0.0797344	0.00635758	ext	ado	266	50
Fariclough et al., 2021	Internalizing	8	-0.079492	0.0804049	0.00646495	int	ado	267	50
Fariclough et al., 2021	Depression	8	-0.147238	0.0804675	0.00647502	int	ado	268	50
Fariclough et al., 2021	Self-esteem	8	-0.195021	0.0793618	0.00629829	wel	ado	269	50
de Faria et al., 2022	Deprssion/Anxiety	9	0.153859	0.110881	0.0122946	int	ado	270	50
de Faria et al., 2022	Social dysfuntion	9	-0.14739	0.112009	0.0125461	soc	ado	271	50
St Laurent et al., 2023	Negative affectivity	10	0.0136745	0.0797968	0.00636753	int	child	272	50
St Laurent et al., 2023	Externalizing	10	0.0421286	0.0733373	0.00537836	ext	child	273	50
St Laurent et al., 2023	Internalizing	10	-0.0008576	0.0746398	0.0055711	int	child	274	50
Lu et al., 2024	Internalizing	11	0.556823	0.168807	0.0284958	int	ado	275	50
Lu et al., 2024	Externalizing	11	0.300689	0.0913269	0.0083406	ext	ado	276	50
Lu et al., 2024	Prosocial behaviour	11	-0.245231	0.0742768	0.00551704	soc	ado	277	50
Bourke et al., 2024 (CS)	Internalizing	12	-0.108163	0.0573634	0.00329056	int	child	278	50
Bourke et al., 2024 (CS)	Externalizing	12	-0.0909541	0.0658275	0.00433326	ext	child	279	50
Bourke et al., 2024 (CS)	Prosocial behaviour	12	-0.0670452	0.0720415	0.00518997	soc	child	280	50
Bourke et al., 2024 (Long)	Internalizing	12	-0.0592049	0.0726119	0.00527249	int	child	281	50
Bourke et al., 2024 (Long)	Externalizing	12	-0.0137964	0.0707809	0.00500993	ext	child	282	50
Bourke et al., 2024 (Long)	Prosocial behaviour	12	-0.00711086	0.0728189	0.00530259	soc	child	283	50
Rorem et al., 2024 (Age 3)	Internalizing	13	-0.0528835	0.229342	0.0525977	int	child	284	50
Rorem et al., 2024 (Age 3)	Externalizing	13	-0.420665	0.248965	0.0619834	ext	child	285	50
Rorem et al., 2024 (Age 5)	Internalizing	13	0.179181	0.263502	0.0694331	int	child	286	50
Rorem et al., 2024 (Age 5)	Externalizing	13	0.480691	0.279471	0.0781042	ext	child	287	50
Li et al., 2024	Prosocial behaviour	14	-0.0535702	0.139992	0.0195977	soc	child	288	50
Li et al., 2024	Internalizing	14	-0.00965741	0.133036	0.0176985	int	child	289	50
Li et al., 2024	Externalizing	14	-0.00423087	0.145706	0.0212302	ext	child	290	50
Chong, et al., 2021 (CS)	Internalizing	1	-0.337468	0.166312	0.0276597	int	ado	291	60
Chong, et al., 2021 (CS)	Externalizing	1	-0.252086	0.153444	0.0235449	ext	ado	292	60
Chong, et al., 2021 (CS)	Prosocial behaviour	1	0.231079	0.199206	0.0396829	soc	ado	293	60
Chong, et al., 2021 (CS)	Psychological distress	1	-0.215417	0.148551	0.0220673	int	ado	294	60
Chong, et al., 2021 (Long)	Internalizing	1	0.0959377	0.181371	0.0328956	int	ado	295	60
Chong, et al., 2021 (Long)	Externalizing	1	0.00628126	0.157031	0.0246589	ext	ado	296	60
Chong, et al., 2021 (Long)	Prosocial behaviour	1	0.228334	0.160798	0.0258561	soc	ado	297	60
Chong, et al., 2021 (Long)	Psychological distress	1	0.15477	0.164789	0.0271553	int	ado	298	60
Carson, et al., 2016	Strength and Difficulties	2	-0.0403022	0.0122829	0.00015087	wel	ado	299	60
Kuzik et al., 2020	Externalizing	3	0.179172	0.194313	0.0377576	ext	child	300	60
Kuzik et al., 2020	Internalizing	3	0.0201884	0.201884	0.0407571	int	child	301	60
Kuzik et al., 2020	Sociability	3	-0.18458	0.18458	0.0340696	soc	child	302	60
Kuzik et al., 2020	Prosocial Behaviour	3	-0.168237	0.181696	0.0330133	soc	child	303	60
Kuzik et al., 2020	Emotional Self-Regulation	3	0.224596	0.206931	0.0428204	esr	child	304	60
Ng et al., 2021	Psychosocial Functioning	4	-0.0484553	0.0267823	0.00071729	wel	ado	305	60
Tan et al., 2023 (CS)	Emotional Wellbeing	5	0.0651117	0.063266	0.00400258	wel	child	306	60
Tan et al., 2023 (CS)	Self-Esteem	5	0.141996	0.0601529	0.00361838	wel	child	307	60
Tan et al., 2023 (CS)	Relationship with Family	5	0.0594874	0.060256	0.00363078	soc	child	308	60
Tan et al., 2023 (CS)	Relatinship with friends	5	0.000571781	0.058977	0.00347829	soc	child	309	60
Tan et al., 2023 (CS)	School Functioning	5	0.0815392	0.0595901	0.00355098	soc	child	310	60
Tan et al. 2023 (Long)	Emotional Wellbeing	5	0.0361266	0.0650278	0.00422862	wel	child	311	60
Tan et al., 2023 (Long)	Self-Esteem	5	-0.0019634	0.0613062	0.00375845	wel	child	312	60
Tan et al., 2023 (Long)	Relationship with Family	5	-0.00687636	0.0608987	0.00370865	soc	child	313	60
Tan et al., 2023 (Long)	Relatinship with friends	5	-0.0143666	0.0604181	0.00365035	soc	child	314	60
Tan et al., 2023 (Long)	School Functioning	5	0.0102695	0.0602078	0.00362498	soc	child	315	60
Taylor et al., 2023 (CS)	Anxiety	7	-0.0763488	0.0837374	0.00701195	int	child	316	60
Taylor et al., 2023 (CS)	Depression	7	-0.0492573	0.0837374	0.00701195	int	child	317	60
Taylor et al., 2023 (CS)	Resilience	7	-0.0492573	0.0837374	0.00701195	wel	child	318	60
Taylor et al., 2023	Emotianl self-control	7	-0.100977	0.0837374	0.00701195	esr	child	319	60
Taylor et al., 2023 (Long)	Anxiety	7	0.047481	0.0854658	0.0073044	int	child	320	60
Taylor et al., 2023 (Long)	Depression	7	0.142443	0.0854658	0.0073044	int	child	321	60
Taylor et al., 2023 (Long)	Resilience	7	-0.118702	0.0854658	0.0073044	wel	child	322	60
Taylor et al., 2023 (Long)	Emotianl self-control	7	0.047481	0.0854658	0.0073044	esr	child	323	60
Fariclough et al., 2021	Externalizing	8	-0.0278277	0.0941976	0.0088732	ext	ado	324	60
Fariclough et al., 2021	Internalizing	8	-0.0939112	0.0949898	0.00902306	int	ado	325	60
Fariclough et al., 2021	Depression	8	-0.173946	0.0950637	0.00903711	int	ado	326	60
Fariclough et al., 2021	Self-esteem	8	-0.230396	0.0937574	0.00879045	wel	ado	327	60
de Faria et al., 2022	Deprssion/Anxiety	9	0.180667	0.130201	0.0169522	int	ado	328	60
de Faria et al., 2022	Social dysfuntion	9	-0.17307	0.131526	0.017299	soc	ado	329	60
St Laurent et al., 2023	Negative affectivity	10	0.0162555	0.094858	0.00899803	int	child	330	60
St Laurent et al., 2023	Externalizing	10	0.0500801	0.0871793	0.00760023	ext	child	331	60
St Laurent et al., 2023	Internalizing	10	-0.00101947	0.0887276	0.00787259	int	child	332	60
Lu et al., 2024	Internalizing	11	0.657571	0.19935	0.0397403	int	ado	333	60
Lu et al., 2024	Externalizing	11	0.355094	0.107851	0.0116318	ext	ado	334	60
Lu et al., 2024	Prosocial behaviour	11	-0.289602	0.0877159	0.00769407	soc	ado	335	60
Bourke et al., 2024 (CS)	Internalizing	12	-0.128527	0.0681635	0.00464626	int	child	336	60
Bourke et al., 2024 (CS)	Externalizing	12	-0.108078	0.0782212	0.00611855	ext	child	337	60
Bourke et al., 2024 (CS)	Prosocial behaviour	12	-0.0796681	0.085605	0.00732822	soc	child	338	60
Bourke et al., 2024 (Long)	Internalizing	12	-0.0703516	0.0862829	0.00744474	int	child	339	60
Bourke et al., 2024 (Long)	Externalizing	12	-0.0163939	0.0841071	0.00707401	ext	child	340	60
Bourke et al., 2024 (Long)	Prosocial behaviour	12	-0.00844965	0.0865288	0.00748724	soc	child	341	60
Rorem et al., 2024 (Age 3)	Internalizing	13	-0.0626951	0.271892	0.0739253	int	child	342	60
Rorem et al., 2024 (Age 3)	Externalizing	13	-0.498711	0.295156	0.0871168	ext	child	343	60
Rorem et al., 2024 (Age 5)	Internalizing	13	0.212535	0.312551	0.0976881	int	child	344	60
Rorem et al., 2024 (Age 5)	Externalizing	13	0.570169	0.331493	0.109888	ext	child	345	60
Li et al., 2024	Prosocial behaviour	14	-0.063286	0.165382	0.0273511	soc	child	346	60
Li et al., 2024	Internalizing	14	-0.0114089	0.157164	0.0247005	int	child	347	60
Li et al., 2024	Externalizing	14	-0.0049982	0.172132	0.0296294	ext	child	348	60

## Sheet: MVPA - Social Emotional
Study	Outcome	num	g	seg	vg	type	agegroup	esid	Time
Chong, et al., 2021 (CS)	Internalizing	1	0.0590718	0.0451726	0.00204056	int	ado	1	10
Chong, et al., 2021 (CS)	Externalizing	1	-0.0269561	0.0423062	0.00178981	ext	ado	2	10
Chong, et al., 2021 (CS)	Prosocial behaviour	1	0.0610881	0.0432421	0.00186988	soc	ado	3	10
Chong, et al., 2021 (CS)	Psychological distress	1	0.005269	0.0376098	0.00141449	int	ado	4	10
Chong, et al., 2021 (Long)	Internalizing	1	0.0550961	0.0380664	0.00144905	int	ado	5	10
Chong, et al., 2021 (Long)	Externalizing	1	0.0434293	0.0396854	0.00157493	ext	ado	6	10
Chong, et al., 2021 (Long)	Prosocial behaviour	1	0.0308872	0.0409256	0.0016749	soc	ado	7	10
Chong, et al., 2021 (Long)	Psychological distress	1	0.0464544	0.041183	0.00169604	int	ado	8	10
Carson, et al., 2016	Strength and Difficulties	2	0.0034683	0.00416714	1.7365e-05	wel	ado	9	10
Kuzik et al., 2020	Externalizing	3	-0.0384737	0.0395135	0.00156132	ext	child	10	10
Kuzik et al., 2020	Internalizing	3	0.0415932	0.0415932	0.00172999	int	child	11	10
Kuzik et al., 2020	Sociability	3	0.0843747	0.0356513	0.00127101	soc	child	12	10
Kuzik et al., 2020	Prosocial Behaviour	3	0.0429796	0.0374339	0.00140129	soc	child	13	10
Kuzik et al., 2020	Emotional Self-Regulation	3	-0.0145576	0.0405533	0.00164457	esr	child	14	10
Ng et al., 2021	Psychosocial Functioning	4	0.057052	0.0157669	0.000248596	wel	ado	15	10
Tan et al., 2023 (CS)	Emotional Wellbeing	5	0.0313225	0.025667	0.000658796	wel	child	16	10
Tan et al., 2023 (CS)	Self-Esteem	5	-0.00720903	0.0256737	0.00065914	wel	child	17	10
Tan et al., 2023 (CS)	Relationship with Family	5	0.000839486	0.0257223	0.000661639	soc	child	18	10
Tan et al., 2023 (CS)	Relatinship with friends	5	0.0745693	0.0239265	0.000572479	soc	child	19	10
Tan et al., 2023 (CS)	School Functioning	5	0.00866664	0.0254463	0.000647516	soc	child	20	10
Tan et al., 2023 (Long)	Emotional Wellbeing	5	0.00895733	0.0199453	0.000397816	wel	child	21	10
Tan et al., 2023 (Long)	Self-Esteem	5	-0.0110229	0.0200353	0.000401412	wel	child	22	10
Tan et al., 2023 (Long)	Relationship with Family	5	-0.0188422	0.0198993	0.000395983	soc	child	23	10
Tan et al., 2023 (Long)	Relatinship with friends	5	0.0186355	0.019741	0.000389707	soc	child	24	10
Tan et al., 2023 (Long)	School Functioning	5	-0.0168911	0.0215448	0.000464176	soc	child	25	10
Taylor et al., 2023 (CS)	Anxiety	7	0.0567949	0.019928	0.000397127	int	child	26	10
Taylor et al., 2023 (CS)	Depression	7	0.0448381	0.019928	0.000397127	int	child	27	10
Taylor et al., 2023 (CS)	Resilience	7	0.0567949	0.019928	0.000397127	wel	child	28	10
Taylor et al., 2023 (CS)	Emotianl self-control	7	0.0338777	0.0209244	0.000437832	esr	child	29	10
Taylor et al., 2023 (Long)	Anxiety	7	-0.0152128	0.0215515	0.000464468	int	child	30	10
Taylor et al., 2023 (Long)	Depression	7	-0.0443708	0.0215515	0.000464468	int	child	31	10
Taylor et al., 2023 (Long)	Resilience	7	0.0291579	0.0228193	0.000520718	wel	child	32	10
Taylor et al., 2023 (Long)	Emotianl self-control	7	-0.0291579	0.0215515	0.000464468	esr	child	33	10
Fariclough et al., 2021	Externalizing	8	-0.0356772	0.0295916	0.000875665	ext	ado	34	10
Fariclough et al., 2021	Internalizing	8	0.0771991	0.029581	0.000875033	int	ado	35	10
Fariclough et al., 2021	Depression	8	0.0732017	0.0298497	0.000891002	int	ado	36	10
Fariclough et al., 2021	Self-esteem	8	0.0949295	0.0294348	0.000866407	wel	ado	37	10
de Faria et al., 2022	Deprssion/Anxiety	9	-0.0465978	0.039548	0.00156404	int	ado	38	10
de Faria et al., 2022	Social dysfuntion	9	0.0324188	0.0399145	0.00159317	soc	ado	39	10
St Laurent et al., 2023	Negative affectivity	10	-0.00870867	0.0177429	0.00031481	int	child	40	10
St Laurent et al., 2023	Externalizing	10	-0.00730223	0.0165923	0.000275306	ext	child	41	10
St Laurent et al., 2023	Internalizing	10	-0.00186837	0.0167615	0.000280949	int	child	42	10
Lu et al., 2024	Internalizing	11	-0.0176591	0.0327955	0.00107554	int	ado	43	10
Lu et al., 2024	Externalizing	11	-0.0176591	0.0427894	0.00183093	ext	ado	44	10
Lu et al., 2024	Prosocial behaviour	11	0.283475	0.0855072	0.00731149	soc	ado	45	10
Bourke et al., 2024 (CS)	Internalizing	12	0.0432486	0.0164681	0.000271198	int	child	46	10
Bourke et al., 2024 (CS)	Externalizing	12	-0.00114175	0.0189321	0.000358424	ext	child	47	10
Bourke et al., 2024 (CS)	Prosocial behaviour	12	0.0249681	0.019655	0.000386319	soc	child	48	10
Bourke et al., 2024 (Long)	Internalizing	12	0.0655089	0.0224712	0.000504956	int	child	49	10
Bourke et al., 2024 (Long)	Externalizing	12	0.0139864	0.0219175	0.000480378	ext	child	50	10
Bourke et al., 2024 (Long)	Prosocial behaviour	12	0.0272379	0.0242972	0.000590353	soc	child	51	10
Rorem et al., 2024 (Age 3)	Internalizing	13	0.0734173	0.0639003	0.00408325	int	child	52	10
Rorem et al., 2024 (Age 3)	Externalizing	13	0.0299932	0.067773	0.00459318	ext	child	53	10
Rorem et al., 2024 (Age 5)	Internalizing	13	-0.0883782	0.0736485	0.0054241	int	child	54	10
Rorem et al., 2024 (Age 5)	Externalizing	13	-0.191074	0.078112	0.00610149	ext	child	55	10
Li et al., 2024	Prosocial behaviour	14	-0.030709	0.0606498	0.0036784	soc	child	56	10
Li et al., 2024	Internalizing	14	0.064433	0.0560352	0.00313994	int	child	57	10
Li et al., 2024	Externalizing	14	0.0681637	0.0593261	0.00351959	ext	child	58	10
Chong, et al., 2021 (CS)	Internalizing	1	0.111478	0.0852476	0.00726716	int	ado	59	20
Chong, et al., 2021 (CS)	Externalizing	1	-0.0508704	0.0798382	0.00637414	ext	ado	60	20
Chong, et al., 2021 (CS)	Prosocial behaviour	1	0.115283	0.0816046	0.0066593	soc	ado	61	20
Chong, et al., 2021 (CS)	Psychological distress	1	0.00994341	0.0709754	0.00503751	int	ado	62	20
Chong, et al., 2021 (Long)	Internalizing	1	0.103975	0.0718372	0.00516059	int	ado	63	20
Chong, et al., 2021 (Long)	Externalizing	1	0.0819578	0.0748925	0.00560889	ext	ado	64	20
Chong, et al., 2021 (Long)	Prosocial behaviour	1	0.058289	0.0772329	0.00596492	soc	ado	65	20
Chong, et al., 2021 (Long)	Psychological distress	1	0.0876666	0.0777186	0.00604018	int	ado	66	20
Carson, et al., 2016	Strength and Difficulties	2	0.0064279	0.00772307	5.96458e-05	wel	ado	67	20
Kuzik et al., 2020	Externalizing	3	-0.0740831	0.0760853	0.00578898	ext	child	68	20
Kuzik et al., 2020	Internalizing	3	0.0800898	0.0800898	0.00641438	int	child	69	20
Kuzik et al., 2020	Sociability	3	0.162468	0.0686484	0.00471261	soc	child	70	20
Kuzik et al., 2020	Prosocial Behaviour	3	0.0827595	0.0720809	0.00519565	soc	child	71	20
Kuzik et al., 2020	Emotional Self-Regulation	3	-0.0280314	0.0780876	0.00609767	esr	child	72	20
Ng et al., 2021	Psychosocial Functioning	4	0.107039	0.0295813	0.000875052	wel	ado	73	20
Tan et al., 2023 (CS)	Emotional Wellbeing	5	0.0579989	0.0475268	0.0022588	wel	child	74	20
Tan et al., 2023 (CS)	Self-Esteem	5	-0.0133487	0.0475392	0.00225998	wel	child	75	20
Tan et al., 2023 (CS)	Relationship with Family	5	0.00155445	0.0476293	0.00226855	soc	child	76	20
Tan et al., 2023 (CS)	Relatinship with friends	5	0.138594	0.0444697	0.00197755	soc	child	77	20
Tan et al., 2023 (CS)	School Functioning	5	0.0160477	0.0471182	0.00222013	soc	child	78	20
Tan et al., 2023 (Long)	Emotional Wellbeing	5	0.0169834	0.0378171	0.00143013	wel	child	79	20
Tan et al., 2023 (Long)	Self-Esteem	5	-0.0208999	0.0379877	0.00144306	wel	child	80	20
Tan et al., 2023 (Long)	Relationship with Family	5	-0.0357255	0.0377299	0.00142355	soc	child	81	20
Tan et al., 2023 (Long)	Relatinship with friends	5	0.0353337	0.0374297	0.00140098	soc	child	82	20
Tan et al., 2023 (Long)	School Functioning	5	-0.0320262	0.0408497	0.0016687	soc	child	83	20
Taylor et al., 2023 (CS)	Anxiety	7	0.10845	0.0380528	0.00144801	int	child	84	20
Taylor et al., 2023 (CS)	Depression	7	0.0856188	0.0380528	0.00144801	int	child	85	20
Taylor et al., 2023 (CS)	Resilience	7	0.10845	0.0380528	0.00144801	wel	child	86	20
Taylor et al., 2023 (CS)	Emotianl self-control	7	0.0646897	0.0399554	0.00159644	esr	child	87	20
Taylor et al., 2023 (Long)	Anxiety	7	-0.0286635	0.0406066	0.00164889	int	child	88	20
Taylor et al., 2023 (Long)	Depression	7	-0.0836018	0.0406066	0.00164889	int	child	89	20
Taylor et al., 2023 (Long)	Resilience	7	0.0549383	0.0429952	0.00184859	wel	child	90	20
Taylor et al., 2023 (Long)	Emotianl self-control	7	-0.0549383	0.0406066	0.00164889	esr	child	91	20
Fariclough et al., 2021	Externalizing	8	-0.0660979	0.0548234	0.00300561	ext	ado	92	20
Fariclough et al., 2021	Internalizing	8	0.143024	0.0548036	0.00300344	int	ado	93	20
Fariclough et al., 2021	Depression	8	0.135618	0.0553014	0.00305825	int	ado	94	20
Fariclough et al., 2021	Self-esteem	8	0.175872	0.0545328	0.00297383	wel	ado	95	20
de Faria et al., 2022	Deprssion/Anxiety	9	-0.0865855	0.0734858	0.00540017	int	ado	96	20
de Faria et al., 2022	Social dysfuntion	9	0.0602389	0.0741669	0.00550073	soc	ado	97	20
St Laurent et al., 2023	Negative affectivity	10	-0.0168123	0.0342531	0.00117328	int	child	98	20
St Laurent et al., 2023	Externalizing	10	-0.0140971	0.0320319	0.00102605	ext	child	99	20
St Laurent et al., 2023	Internalizing	10	-0.00360693	0.0323586	0.00104708	int	child	100	20
Lu et al., 2024	Internalizing	11	-0.0325162	0.0603872	0.00364661	int	ado	101	20
Lu et al., 2024	Externalizing	11	-0.0325162	0.0787892	0.00620774	ext	ado	102	20
Lu et al., 2024	Prosocial behaviour	11	0.52197	0.157447	0.0247895	soc	ado	103	20
Bourke et al., 2024 (CS)	Internalizing	12	0.0827871	0.0315234	0.000993728	int	child	104	20
Bourke et al., 2024 (CS)	Externalizing	12	-0.00218556	0.0362401	0.00131334	ext	child	105	20
Bourke et al., 2024 (CS)	Prosocial behaviour	12	0.0477943	0.03564	0.00127021	soc	child	106	20
Bourke et al., 2024 (Long)	Internalizing	12	0.125398	0.0430148	0.00185027	int	child	107	20
Bourke et al., 2024 (Long)	Externalizing	12	0.0267731	0.0419549	0.00176021	ext	child	108	20
Bourke et al., 2024 (Long)	Prosocial behaviour	12	0.0521392	0.04651	0.00216318	soc	child	109	20
Rorem et al., 2024 (Age 3)	Internalizing	13	0.140508	0.122294	0.0149558	int	child	110	20
Rorem et al., 2024 (Age 3)	Externalizing	13	0.0574016	0.129705	0.0168235	ext	child	111	20
Rorem et al., 2024 (Age 5)	Internalizing	13	-0.170526	0.142105	0.0201938	int	child	112	20
Rorem et al., 2024 (Age 5)	Externalizing	13	-0.368678	0.150717	0.0227157	ext	child	113	20
Li et al., 2024	Prosocial behaviour	14	-0.0567595	0.112099	0.0125662	soc	child	114	20
Li et al., 2024	Internalizing	14	0.119091	0.10357	0.0107267	int	child	115	20
Li et al., 2024	Externalizing	14	0.125987	0.109652	0.0120237	ext	child	116	20
Chong, et al., 2021 (CS)	Internalizing	1	0.158645	0.121317	0.0147178	int	ado	117	30
Chong, et al., 2021 (CS)	Externalizing	1	-0.0723943	0.113619	0.0129093	ext	ado	118	30
Chong, et al., 2021 (CS)	Prosocial behaviour	1	0.16406	0.116133	0.0134868	soc	ado	119	30
Chong, et al., 2021 (CS)	Psychological distress	1	0.0141506	0.101006	0.0102022	int	ado	120	30
Chong, et al., 2021 (Long)	Internalizing	1	0.147968	0.102233	0.0104515	int	ado	121	30
Chong, et al., 2021 (Long)	Externalizing	1	0.116635	0.106581	0.0113594	ext	child	122	30
Chong, et al., 2021 (Long)	Prosocial behaviour	1	0.0829518	0.109911	0.0120805	soc	child	123	30
Chong, et al., 2021 (Long)	Psychological distress	1	0.12476	0.110602	0.0122329	int	child	124	30
Carson, et al., 2016	Strength and Difficulties	2	0.00901415	0.0108304	0.000117298	wel	child	125	30
Kuzik et al., 2020	Externalizing	3	-0.107263	0.110162	0.0121358	ext	ado	126	30
Kuzik et al., 2020	Internalizing	3	0.11596	0.11596	0.0134468	int	child	127	30
Kuzik et al., 2020	Sociability	3	0.235234	0.0993947	0.0098793	soc	child	128	30
Kuzik et al., 2020	Prosocial Behaviour	3	0.119826	0.104364	0.0108919	soc	child	129	30
Kuzik et al., 2020	Emotional Self-Regulation	3	-0.0405862	0.113061	0.0127829	esr	child	130	30
Ng et al., 2021	Psychosocial Functioning	4	0.151595	0.041895	0.00175519	wel	child	131	30
Tan et al., 2023 (CS)	Emotional Wellbeing	5	0.0812771	0.066602	0.00443583	wel	child	132	30
Tan et al., 2023 (CS)	Self-Esteem	5	-0.0187063	0.0666194	0.00443814	wel	child	133	30
Tan et al., 2023 (CS)	Relationship with Family	5	0.00217834	0.0667456	0.00445497	soc	child	134	30
Tan et al., 2023 (CS)	Relatinship with friends	5	0.194797	0.062503	0.00390663	soc	ado	135	30
Tan et al., 2023 (CS)	School Functioning	5	0.0224886	0.0660294	0.00435988	soc	ado	136	30
Tan et al., 2023 (Long)	Emotional Wellbeing	5	0.0242641	0.054029	0.00291913	wel	ado	137	30
Tan et al., 2023 (Long)	Self-Esteem	5	-0.0298595	0.0542727	0.00294552	wel	ado	138	30
Tan et al., 2023 (Long)	Relationship with Family	5	-0.0510408	0.0539044	0.00290568	soc	ado	139	30
Tan et al., 2023 (Long)	Relatinship with friends	5	0.0504809	0.0534755	0.00285963	soc	ado	140	30
Tan et al., 2023 (Long)	School Functioning	5	-0.0457555	0.0583616	0.00340608	soc	child	141	30
Taylor et al., 2023 (CS)	Anxiety	7	0.155883	0.0546959	0.00299164	int	child	142	30
Taylor et al., 2023 (CS)	Depression	7	0.123066	0.0546959	0.00299164	int	child	143	30
Taylor et al., 2023 (CS)	Resilience	7	0.155883	0.0546959	0.00299164	wel	child	144	30
Taylor et al., 2023 (CS)	Emotianl self-control	7	0.0929831	0.0574307	0.00329829	esr	child	145	30
Taylor et al., 2023 (Long)	Anxiety	7	-0.0407376	0.0577115	0.00333062	int	ado	146	30
Taylor et al., 2023 (Long)	Depression	7	-0.118818	0.0577115	0.00333062	int	ado	147	30
Taylor et al., 2023 (Long)	Resilience	7	0.0780803	0.0611063	0.00373398	wel	ado	148	30
Taylor et al., 2023 (Long)	Emotianl self-control	7	-0.0780803	0.0577115	0.00333062	esr	child	149	30
Fariclough et al., 2021	Externalizing	8	-0.0926665	0.0768601	0.00590748	ext	child	150	30
Fariclough et al., 2021	Internalizing	8	0.200514	0.0768323	0.00590321	int	child	151	30
Fariclough et al., 2021	Depression	8	0.190131	0.0775303	0.00601094	int	child	152	30
Fariclough et al., 2021	Self-esteem	8	0.246566	0.0764527	0.00584501	wel	child	153	30
de Faria et al., 2022	Deprssion/Anxiety	9	-0.121674	0.103266	0.0106638	int	child	154	30
de Faria et al., 2022	Social dysfuntion	9	0.0846506	0.104223	0.0108624	soc	child	155	30
St Laurent et al., 2023	Negative affectivity	10	-0.0243979	0.0497078	0.00247087	int	child	156	30
St Laurent et al., 2023	Externalizing	10	-0.0204576	0.0464845	0.00216081	ext	child	157	30
St Laurent et al., 2023	Internalizing	10	-0.00523435	0.0469585	0.0022051	int	child	158	30
Lu et al., 2024	Internalizing	11	-0.0453665	0.0842521	0.00709842	int	child	159	30
Lu et al., 2024	Externalizing	11	-0.0453665	0.109927	0.0120839	ext	child	160	30
Lu et al., 2024	Prosocial behaviour	11	0.728252	0.21967	0.0482547	soc	child	161	30
Bourke et al., 2024 (CS)	Internalizing	12	0.119249	0.0454073	0.00206182	int	ado	162	30
Bourke et al., 2024 (CS)	Externalizing	12	-0.00314814	0.0522012	0.00272497	ext	ado	163	30
Bourke et al., 2024 (CS)	Prosocial behaviour	12	0.0688443	0.0532165	0.002832	soc	ado	164	30
Bourke et al., 2024 (Long)	Internalizing	12	0.180627	0.0619597	0.003839	int	ado	165	30
Bourke et al., 2024 (Long)	Externalizing	12	0.0385647	0.060433	0.00365215	ext	child	166	30
Bourke et al., 2024 (Long)	Prosocial behaviour	12	0.0751029	0.0669944	0.00448825	soc	child	167	30
Rorem et al., 2024 (Age 3)	Internalizing	13	0.202355	0.176124	0.0310197	int	child	168	30
Rorem et al., 2024 (Age 3)	Externalizing	13	0.0826682	0.186798	0.0348936	ext	child	169	30
Rorem et al., 2024 (Age 5)	Internalizing	13	-0.247349	0.206124	0.0424871	int	child	170	30
Rorem et al., 2024 (Age 5)	Externalizing	13	-0.534769	0.218616	0.0477931	ext	child	171	30
Li et al., 2024	Prosocial behaviour	14	-0.0794267	0.156867	0.0246071	soc	child	172	30
Li et al., 2024	Internalizing	14	0.166651	0.144931	0.021005	int	child	173	30
Li et al., 2024	Externalizing	14	0.176301	0.153443	0.0235447	ext	child	174	30
Chong, et al., 2021 (CS)	Internalizing	1	0.20159	0.154157	0.0237643	int	ado	175	40
Chong, et al., 2021 (CS)	Externalizing	1	-0.091991	0.144375	0.0208441	ext	ado	176	40
Chong, et al., 2021 (CS)	Prosocial behaviour	1	0.20847	0.147569	0.0217766	soc	ado	177	40
Chong, et al., 2021 (CS)	Psychological distress	1	0.0179811	0.128348	0.0164732	int	ado	178	40
Chong, et al., 2021 (Long)	Internalizing	1	0.188022	0.129906	0.0168756	int	ado	179	40
Chong, et al., 2021 (Long)	Externalizing	1	0.148208	0.135431	0.0183416	ext	ado	180	40
Chong, et al., 2021 (Long)	Prosocial behaviour	1	0.105406	0.139663	0.0195059	soc	ado	181	40
Chong, et al., 2021 (Long)	Psychological distress	1	0.158531	0.140542	0.019752	int	ado	182	40
Carson, et al., 2016	Strength and Difficulties	2	0.0113148	0.0135946	0.000184813	wel	ado	183	40
Kuzik et al., 2020	Externalizing	3	-0.138358	0.142098	0.0201918	ext	child	184	40
Kuzik et al., 2020	Internalizing	3	0.149577	0.149577	0.0223732	int	child	185	40
Kuzik et al., 2020	Sociability	3	0.303427	0.128209	0.0164374	soc	child	186	40
Kuzik et al., 2020	Prosocial Behaviour	3	0.154562	0.134619	0.0181223	soc	child	187	40
Kuzik et al., 2020	Emotional Self-Regulation	3	-0.0523518	0.145837	0.0212685	esr	child	188	40
Ng et al., 2021	Psychosocial Functioning	4	0.191849	0.0530195	0.00281107	wel	ado	189	40
Tan et al., 2023 (CS)	Emotional Wellbeing	5	0.101962	0.0835522	0.00698097	wel	child	190	40
Tan et al., 2023 (CS)	Self-Esteem	5	-0.0234671	0.083574	0.00698461	wel	child	191	40
Tan et al., 2023 (CS)	Relationship with Family	5	0.00273272	0.0837323	0.0070111	soc	child	192	40
Tan et al., 2023 (CS)	Relatinship with friends	5	0.244967	0.0786008	0.00617809	soc	child	193	40
Tan et al., 2023 (CS)	School Functioning	5	0.028212	0.0828339	0.00686145	soc	child	194	40
Tan et al., 2023 (Long)	Emotional Wellbeing	5	0.0309347	0.0688824	0.00474478	wel	child	195	40
Tan et al., 2023 (Long)	Self-Esteem	5	-0.0380683	0.069193	0.00478767	wel	child	196	40
Tan et al., 2023 (Long)	Relationship with Family	5	-0.0650726	0.0687235	0.00472292	soc	child	197	40
Tan et al., 2023 (Long)	Relatinship with friends	5	0.0643588	0.0681767	0.00464807	soc	child	198	40
Tan et al., 2023 (Long)	School Functioning	5	-0.0583344	0.0744061	0.00553626	soc	child	199	40
Taylor et al., 2023 (CS)	Anxiety	7	0.199787	0.0701006	0.00491409	int	child	200	40
Taylor et al., 2023 (CS)	Depression	7	0.157726	0.0701006	0.00491409	int	child	201	40
Taylor et al., 2023 (CS)	Resilience	7	0.199787	0.0701006	0.00491409	wel	child	202	40
Taylor et al., 2023 (CS)	Emotianl self-control	7	0.119171	0.0736056	0.00541778	esr	child	203	40
Taylor et al., 2023 (Long)	Anxiety	7	-0.0517069	0.0732515	0.00536578	int	child	204	40
Taylor et al., 2023 (Long)	Depression	7	-0.150812	0.0732515	0.00536578	int	child	205	40
Taylor et al., 2023 (Long)	Resilience	7	0.0991049	0.0775604	0.00601561	wel	child	206	40
Taylor et al., 2023 (Long)	Emotianl self-control	7	-0.0991049	0.0732515	0.00536578	esr	child	207	40
Fariclough et al., 2021	Externalizing	8	-0.116291	0.0964551	0.00930358	ext	ado	208	40
Fariclough et al., 2021	Internalizing	8	0.251633	0.0964202	0.00929686	int	ado	209	40
Fariclough et al., 2021	Depression	8	0.238604	0.0972961	0.00946653	int	ado	210	40
Fariclough et al., 2021	Self-esteem	8	0.309426	0.0959438	0.00920521	wel	ado	211	40
de Faria et al., 2022	Deprssion/Anxiety	9	-0.152987	0.129842	0.0168589	int	ado	212	40
de Faria et al., 2022	Social dysfuntion	9	0.106436	0.131045	0.0171728	soc	ado	213	40
St Laurent et al., 2023	Negative affectivity	10	-0.031535	0.0642489	0.00412792	int	child	214	40
St Laurent et al., 2023	Externalizing	10	-0.0264421	0.0600826	0.00360992	ext	child	215	40
St Laurent et al., 2023	Internalizing	10	-0.00676555	0.0606953	0.00368391	int	child	216	40
Lu et al., 2024	Internalizing	11	-0.0567091	0.105317	0.0110916	int	ado	217	40
Lu et al., 2024	Externalizing	11	-0.0567091	0.13741	0.0188816	ext	ado	218	40
Lu et al., 2024	Prosocial behaviour	11	0.91033	0.274591	0.0754004	soc	ado	219	40
Bourke et al., 2024 (CS)	Internalizing	12	0.153119	0.0583042	0.00339937	int	child	220	40
Bourke et al., 2024 (CS)	Externalizing	12	-0.00404229	0.0670278	0.00449273	ext	child	221	40
Bourke et al., 2024 (CS)	Prosocial behaviour	12	0.0883979	0.072546	0.00526292	soc	child	222	40
Bourke et al., 2024 (Long)	Internalizing	12	0.23193	0.0795579	0.00632946	int	child	223	40
Bourke et al., 2024 (Long)	Externalizing	12	0.0495181	0.0775976	0.00602138	ext	child	224	40
Bourke et al., 2024 (Long)	Prosocial behaviour	12	0.0964341	0.0860226	0.00739988	soc	child	225	40
Rorem et al., 2024 (Age 3)	Internalizing	13	0.259789	0.226113	0.051127	int	child	226	40
Rorem et al., 2024 (Age 3)	Externalizing	13	0.106132	0.239817	0.057512	ext	child	227	40
Rorem et al., 2024 (Age 5)	Internalizing	13	-0.319571	0.266309	0.0709204	int	child	228	40
Rorem et al., 2024 (Age 5)	Externalizing	13	-0.690913	0.282449	0.0797774	ext	child	229	40
Li et al., 2024	Prosocial behaviour	14	-0.0995257	0.196562	0.0386365	soc	child	230	40
Li et al., 2024	Internalizing	14	0.208822	0.181606	0.0329807	int	child	231	40
Li et al., 2024	Externalizing	14	0.220913	0.192272	0.0369683	ext	child	232	40
Chong, et al., 2021 (CS)	Internalizing	1	0.241058	0.184338	0.0339805	int	ado	233	50
Chong, et al., 2021 (CS)	Externalizing	1	-0.110001	0.172641	0.0298049	ext	ado	234	50
Chong, et al., 2021 (CS)	Prosocial behaviour	1	0.249285	0.17646	0.0311383	soc	ado	235	50
Chong, et al., 2021 (CS)	Psychological distress	1	0.0215015	0.153476	0.0235549	int	ado	236	50
Chong, et al., 2021 (Long)	Internalizing	1	0.224834	0.15534	0.0241304	int	ado	237	50
Chong, et al., 2021 (Long)	Externalizing	1	0.177224	0.161946	0.0262266	ext	ado	238	50
Chong, et al., 2021 (Long)	Prosocial behaviour	1	0.126043	0.167007	0.0278914	soc	ado	239	50
Chong, et al., 2021 (Long)	Psychological distress	1	0.189569	0.168058	0.0282433	int	ado	240	50
Carson, et al., 2016	Strength and Difficulties	2	0.0133899	0.0160878	0.000258818	wel	ado	241	50
Kuzik et al., 2020	Externalizing	3	-0.167644	0.172175	0.0296443	ext	child	242	50
Kuzik et al., 2020	Internalizing	3	0.181237	0.181237	0.0328469	int	child	243	50
Kuzik et al., 2020	Sociability	3	0.367652	0.155346	0.0241324	soc	child	244	50
Kuzik et al., 2020	Prosocial Behaviour	3	0.187278	0.163113	0.026606	soc	child	245	50
Kuzik et al., 2020	Emotional Self-Regulation	3	-0.063433	0.176706	0.0312251	esr	child	246	50
Ng et al., 2021	Psychosocial Functioning	4	0.22861	0.0631789	0.00399158	wel	ado	247	50
Tan et al., 2023 (CS)	Emotional Wellbeing	5	0.120604	0.0988278	0.00976694	wel	child	248	50
Tan et al., 2023 (CS)	Self-Esteem	5	-0.0277575	0.0988536	0.00977204	wel	child	249	50
Tan et al., 2023 (CS)	Relationship with Family	5	0.00323234	0.0990409	0.00980909	soc	child	250	50
Tan et al., 2023 (CS)	Relatinship with friends	5	0.290345	0.0931609	0.00867895	soc	child	251	50
Tan et al., 2023 (CS)	School Functioning	5	0.0333699	0.0979782	0.00959972	soc	child	252	50
Tan et al., 2023 (Long)	Emotional Wellbeing	5	0.0370968	0.0826037	0.00682337	wel	child	253	50
Tan et al., 2023 (Long)	Self-Esteem	5	-0.0456515	0.0829763	0.00688506	wel	child	254	50
Tan et al., 2023 (Long)	Relationship with Family	5	-0.0780351	0.0824132	0.00679194	soc	child	255	50
Tan et al., 2023 (Long)	Relatinship with friends	5	0.0771791	0.0817575	0.00668429	soc	child	256	50
Tan et al., 2023 (Long)	School Functioning	5	-0.0699545	0.0892277	0.00796159	soc	child	257	50
Taylor et al., 2023 (CS)	Anxiety	7	0.240696	0.0844549	0.00713262	int	child	258	50
Taylor et al., 2023 (CS)	Depression	7	0.190023	0.0844549	0.00713262	int	child	259	50
Taylor et al., 2023 (CS)	Resilience	7	0.240696	0.0844549	0.00713262	wel	child	260	50
Taylor et al., 2023 (CS)	Emotianl self-control	7	0.143573	0.0886776	0.00786372	esr	child	261	50
Taylor et al., 2023 (Long)	Anxiety	7	-0.0617704	0.0875081	0.00765766	int	child	262	50
Taylor et al., 2023 (Long)	Depression	7	-0.180164	0.0875081	0.00765766	int	child	263	50
Taylor et al., 2023 (Long)	Resilience	7	0.118393	0.0926556	0.00858506	wel	child	264	50
Taylor et al., 2023 (Long)	Emotianl self-control	7	-0.118393	0.0875081	0.00765766	esr	child	265	50
Fariclough et al., 2021	Externalizing	8	-0.137593	0.114124	0.0130242	ext	ado	266	50
Fariclough et al., 2021	Internalizing	8	0.297728	0.114083	0.0130148	int	ado	267	50
Fariclough et al., 2021	Depression	8	0.282311	0.115119	0.0132523	int	ado	268	50
Fariclough et al., 2021	Self-esteem	8	0.366107	0.113519	0.0128865	wel	ado	269	50
de Faria et al., 2022	Deprssion/Anxiety	9	-0.181302	0.153873	0.0236769	int	ado	270	50
de Faria et al., 2022	Social dysfuntion	9	0.126135	0.155299	0.0241178	soc	ado	271	50
St Laurent et al., 2023	Negative affectivity	10	-0.0382803	0.0779917	0.0060827	int	child	272	50
St Laurent et al., 2023	Externalizing	10	-0.0320981	0.0729342	0.0053194	ext	child	273	50
St Laurent et al., 2023	Internalizing	10	-0.0082127	0.0736779	0.00542844	int	child	274	50
Lu et al., 2024	Internalizing	11	-0.0668774	0.124201	0.0154259	int	ado	275	50
Lu et al., 2024	Externalizing	11	-0.0668774	0.162049	0.0262599	ext	ado	276	50
Lu et al., 2024	Prosocial behaviour	11	1.07356	0.323827	0.104864	soc	ado	277	50
Bourke et al., 2024 (CS)	Internalizing	12	0.184776	0.0703586	0.00495033	int	child	278	50
Bourke et al., 2024 (CS)	Externalizing	12	-0.00487804	0.0808858	0.00654252	ext	child	279	50
Bourke et al., 2024 (CS)	Prosocial behaviour	12	0.106674	0.538072	0.289521	soc	child	280	50
Bourke et al., 2024 (Long)	Internalizing	12	0.279882	0.0960065	0.00921725	int	child	281	50
Bourke et al., 2024 (Long)	Externalizing	12	0.059756	0.0936409	0.00876862	ext	child	282	50
Bourke et al., 2024 (Long)	Prosocial behaviour	12	0.116372	0.103808	0.0107761	soc	child	283	50
Rorem et al., 2024 (Age 3)	Internalizing	13	0.313457	0.272824	0.0744329	int	child	284	50
Rorem et al., 2024 (Age 3)	Externalizing	13	0.128057	0.289359	0.0837284	ext	child	285	50
Rorem et al., 2024 (Age 5)	Internalizing	13	-0.387779	0.323149	0.104425	int	child	286	50
Rorem et al., 2024 (Age 5)	Externalizing	13	-0.838379	0.342734	0.117466	ext	child	287	50
Li et al., 2024	Prosocial behaviour	14	-0.117609	0.232276	0.053952	soc	child	288	50
Li et al., 2024	Internalizing	14	0.246764	0.214603	0.0460542	int	child	289	50
Li et al., 2024	Externalizing	14	0.261052	0.227206	0.0516226	ext	child	290	50
Chong, et al., 2021 (CS)	Externalizing	1	-0.126683	0.198822	0.0395304	ext	ado	291	60
Chong, et al., 2021 (CS)	Externalizing	1	0.204101	0.186506	0.0347845	ext	ado	292	60
Chong, et al., 2021 (CS)	Internalizing	1	0.277615	0.212294	0.0450686	int	ado	293	60
Chong, et al., 2021 (CS)	Psychological distress	1	0.0247622	0.176751	0.031241	int	ado	294	60
Chong, et al., 2021 (Long)	Internalizing	1	0.25893	0.178897	0.0320043	int	ado	295	60
Chong, et al., 2021 (Long)	Psychological distress	1	0.218318	0.193544	0.0374593	int	ado	296	60
Chong, et al., 2021 (Long)	Prosocial behaviour	1	0.28709	0.203221	0.0412989	soc	ado	297	60
Chong, et al., 2021 (Long)	Prosocial behaviour	1	0.145158	0.192334	0.0369925	soc	ado	298	60
Carson, et al., 2016	Strength and Difficulties	2	0.0152824	0.0183617	0.000337153	wel	ado	299	60
Kuzik et al., 2020	Emotional Self-Regulation	3	-0.073915	0.205906	0.0423973	esr	child	300	60
Kuzik et al., 2020	Externalizing	3	-0.195347	0.200626	0.0402509	ext	child	301	60
Kuzik et al., 2020	Internalizing	3	0.211186	0.211186	0.0445994	int	child	302	60
Kuzik et al., 2020	Sociability	3	0.428405	0.181016	0.0327669	soc	child	303	60
Kuzik et al., 2020	Prosocial Behaviour	3	0.218225	0.190067	0.0361255	soc	child	304	60
Ng et al., 2021	Psychosocial Functioning	4	0.262481	0.0725395	0.00526198	wel	ado	305	60
Tan et al., 2023 (CS)	Relationship with Family	5	0.0036877	0.112993	0.0127675	soc	child	306	60
Tan et al., 2023 (CS)	Relatinship with friends	5	0.331824	0.10647	0.0113359	soc	child	307	60
Tan et al., 2023 (CS)	School Functioning	5	0.0380709	0.111781	0.012495	soc	child	308	60
Tan et al., 2023 (CS)	Relationship with Family	5	-0.090093	0.0951476	0.00905307	soc	child	309	60
Tan et al., 2023 (CS)	Relatinship with friends	5	0.0891047	0.0943906	0.00890958	soc	child	310	60
Tan et al., 2023 (Long)	School Functioning	5	-0.0807638	0.103015	0.0106121	soc	child	311	60
Tan et al., 2023 (Long)	Emotional Wellbeing	5	0.137594	0.11275	0.0127126	wel	child	312	60
Tan et al., 2023 (Long)	Self-Esteem	5	-0.0316679	0.11278	0.0127193	wel	child	313	60
Tan et al., 2023 (Long)	Emotional Wellbeing	5	0.042829	0.0953675	0.00909497	wel	child	314	60
Tan et al., 2023 (Long)	Self-Esteem	5	-0.0527055	0.0957977	0.00917719	wel	child	315	60
Taylor et al., 2023 (CS)	Emotianl self-control	7	0.166443	0.102803	0.0105684	esr	child	316	60
Taylor et al., 2023 (CS)	Emotianl self-control	7	-0.136232	0.100694	0.0101392	esr	child	317	60
Taylor et al., 2023 (CS)	Anxiety	7	0.279036	0.0979075	0.00958587	int	child	318	60
Taylor et al., 2023 (CS)	Depression	7	0.220292	0.0979075	0.00958587	int	child	319	60
Taylor et al., 2023 (Long)	Anxiety	7	-0.0710778	0.100694	0.0101392	int	child	320	60
Taylor et al., 2023 (Long)	Depression	7	-0.20731	0.100694	0.0101392	int	child	321	60
Taylor et al., 2023 (Long)	Resilience	7	0.279036	0.0979075	0.00958587	wel	child	322	60
Taylor et al., 2023 (Long)	Resilience	7	0.136232	0.106617	0.0113671	wel	child	323	60
Fariclough et al., 2021	Externalizing	8	-0.157017	0.130234	0.016961	ext	ado	324	60
Fariclough et al., 2021	Internalizing	8	0.339757	0.130187	0.0169487	int	ado	325	60
Fariclough et al., 2021	Depression	8	0.322165	0.13137	0.0172581	int	ado	326	60
Fariclough et al., 2021	Self-esteem	8	0.41779	0.129544	0.0167817	wel	ado	327	60
de Faria et al., 2022	Deprssion/Anxiety	9	-0.20718	0.175835	0.0309181	int	ado	328	60
de Faria et al., 2022	Social dysfuntion	9	0.144138	0.177465	0.0314939	soc	ado	329	60
St Laurent et al., 2023	Externalizing	10	-0.0374646	0.0851283	0.00724683	ext	child	330	60
St Laurent et al., 2023	Negative affectivity	10	-0.0446805	0.0910313	0.0082867	int	child	331	60
St Laurent et al., 2023	Internalizing	10	-0.0095858	0.0859964	0.00739537	int	child	332	60
Lu et al., 2024	Externalizing	11	-0.0761057	0.18441	0.034007	ext	ado	333	60
Lu et al., 2024	Internalizing	11	-0.0761057	0.141339	0.0199768	int	ado	334	60
Lu et al., 2024	Prosocial behaviour	11	1.2217	0.368512	0.135801	soc	ado	335	60
Bourke et al., 2024 (CS)	Externalizing	12	-0.00566336	0.0939078	0.00881868	ext	child	336	60
Bourke et al., 2024 (CS)	Externalizing	12	0.0693762	0.108716	0.0118192	ext	child	337	60
Bourke et al., 2024 (CS)	Internalizing	12	0.214524	0.0816857	0.00667256	int	child	338	60
Bourke et al., 2024 (Long)	Internalizing	12	0.32494	0.111463	0.012424	int	child	339	60
Bourke et al., 2024 (Long)	Prosocial behaviour	12	0.123848	0.115631	0.0133705	soc	child	340	60
Bourke et al., 2024 (Long)	Prosocial behaviour	12	0.135107	0.12052	0.0145251	soc	child	341	60
Rorem et al., 2024 (Age 3)	Externalizing	13	0.148654	0.335901	0.11283	ext	child	342	60
Rorem et al., 2024 (Age 3)	Externalizing	13	-0.978212	0.399898	0.159918	ext	child	343	60
Rorem et al., 2024 (Age 5)	Internalizing	13	0.363876	0.316707	0.100303	int	child	344	60
Rorem et al., 2024 (Age 5)	Internalizing	13	-0.452456	0.377047	0.142164	int	child	345	60
Li et al., 2024	Externalizing	14	0.297587	0.259004	0.0670831	ext	child	346	60
Li et al., 2024	Internalizing	14	0.281299	0.244636	0.059847	int	child	347	60
Li et al., 2024	Prosocial behaviour	14	-0.134068	0.264783	0.07011	soc	child	348	60

## Sheet: Sleep - Cognitive
Study	Outcome	num	g	seg	vg	esid	type	Time
Lu et al., 2023	Working memory	1	-0.0045891	0.013658	0.000186542	1	mem	10
Lu et al., 2023	Inhibition	1	-0.0107079	0.0140483	0.000197354	2	inh	10
Lu et al., 2023	Cognitive flexibility	1	-0.0206773	0.0136356	0.00018593	3	cf	10
Bezerra et al., 2021	Inhibition	2	-0.0046841	0.020712	0.000428988	4	inh	10
Watson et al., 2020	Literacy ISCOLE	3	0.00807162	0.0138612	0.000192133	5	aca	10
Watson et al., 2020	Numeracy ISCOLE	3	0.0195045	0.0135361	0.000183227	6	aca	10
Watson et al., 2020	Literacy Checkpoint	4	-0.00413293	0.00665402	4.42759e-05	7	aca	10
Watson et al., 2020	Numeracy Checkpoint	4	0.00432186	0.00677092	4.58453e-05	8	aca	10
Kuzik et al., 2020	Inhibition	5	-0.0313058	0.0252855	0.000639355	9	inh	10
Kuzik et al., 2020	Working memory	5	-0.035587	0.0211381	0.00044682	10	mem	10
Kuzik et al., 2020	Vocabulary	5	-0.0286301	0.0188303	0.000354581	11	voc	10
Kuzik et al., 2020	Behavioural Self-Regulation	5	0.00825648	0.0237374	0.000563463	12	sr	10
Kuzik et al., 2020	Cognitive Self-Regulation	5	0.0192651	0.02368	0.000560745	13	sr	10
Lau et al., 2024	Cognitive flexibility	6	0.000429377	0.00693417	4.80827e-05	14	cf	10
Lau et al., 2024	Inhibition	6	-0.0123559	0.00639527	4.08995e-05	15	inh	10
Lau et al., 2024	Working memory	6	0.0102965	0.00573474	3.28873e-05	16	mem	10
Taylor et al., 2023 (CS)	Heads-to-knees	7	0.0254615	0.014619	0.000213716	17	inh	10
Taylor et al., 2023 (CS)	Statue	7	0.0286289	0.014619	0.000213716	18	inh	10
Taylor et al., 2023 (CS)	Exectuive functioning	7	-0.0175428	0.0148627	0.000220899	19	ef	10
Taylor et al., 2023 (CS)	Attentional problems	7	-0.0254615	0.0141317	0.000199706	20	attent	10
Taylor et al., 2023 (CS)	Hyperactivity	7	-0.0127916	0.0143754	0.000206651	21	hyp	10
Taylor et al., 2023 (Long)	Hyperactivity	7	-0.00168685	0.0149407	0.000223223	22	hyp	10
Taylor et al., 2023 (Long)	Heads-to-knees	7	0.0135478	0.0162573	0.0002643	23	inh	10
Taylor et al., 2023 (Long)	Statue	7	-0.0167499	0.016011	0.000256351	24	inh	10
Taylor et al., 2023 (Long)	Exectuive functioning	7	-0.00615807	0.0157647	0.000248524	25	ef	10
Taylor et al., 2023 (Long)	Attentional problems	7	-0.00911394	0.0150257	0.000225771	26	attent	10
Fariclough et al., 2021	Exectuutive function	8	0.00188335	0.00824458	6.79731e-05	27	ef	10
Fariclough et al., 2021	Switching errors	8	-0.00147799	0.00818577	6.70069e-05	28	mem	10
Fariclough et al., 2021	Spatioal working memeory	8	0.0118901	0.00828409	6.86262e-05	29	mem	10
St Laurent et al., 2023	Efortful control	9	0.00860672	0.0125578	0.0001577	30	ef	10
St Laurent et al., 2023	Receptive vocabulary	9	0.0174122	0.0101884	0.000103804	31	voc	10
St Laurent et al., 2023	Visuospatial memory	9	0.0251664	0.032679	0.00106792	32	mem	10
St Laurent et al., 2023	Procedural memory	9	0.0219302	0.0408146	0.00166583	33	mem	10
St Laurent et al., 2023	Executive attention	9	-0.0155433	0.0278538	0.000775832	34	ef	10
Zahran et al., 2024	Working memory	10	-0.00602853	0.00421749	1.77872e-05	35	mem	10
Zahran et al., 2024	Inhibition	10	-0.0153411	0.0150403	0.000226211	36	inh	10
Zahran et al., 2024	Vocabulary	10	-0.000365537	0.000939226	8.82146e-07	37	voc	10
Padmapriya et al., 2024 (CS)	Exectuive functioning	11	0.00418075	0.0117695	0.00013852	38	ef	10
Padmapriya et al., 2024 (CS)	Academic acheivement	11	0.016279	0.0118413	0.000140217	39	aca	10
Padmapriya et al., 2024 (Lon)	Exectuive functioning	11	0.0168018	0.0125123	0.000156557	40	ef	10
Padmapriya et al., 2024 (Lon)	Academic acheivement	11	0.0168752	0.0151967	0.00023094	41	aca	10
Lu et al., 2023	Working memory	1	-0.00916219	0.0272684	0.000743567	42	mem	20
Lu et al., 2023	Inhibition	1	-0.0213784	0.0280475	0.000786664	43	inh	20
Lu et al., 2023	Cognitive flexibility	1	-0.0412825	0.0272237	0.000741127	44	cf	20
Bezerra et al., 2021	Inhibition	2	-0.00935875	0.0413822	0.00171249	45	inh	20
Watson et al., 2020	Literacy ISCOLE	3	0.0160987	0.027646	0.000764301	46	aca	20
Watson et al., 2020	Numeracy ISCOLE	3	0.0389015	0.0269976	0.000728873	47	aca	20
Watson et al., 2020	Literacy Checkpoint	4	-0.00824263	0.0132706	0.00017611	48	aca	20
Watson et al., 2020	Numeracy Checkpoint	4	0.00861944	0.0135038	0.000182352	49	aca	20
Kuzik et al., 2020	Inhibition	5	-0.0625552	0.0505253	0.00255281	50	inh	20
Kuzik et al., 2020	Working memory	5	-0.0711097	0.0422381	0.00178406	51	mem	20
Kuzik et al., 2020	Vocabulary	5	-0.0572086	0.0376267	0.00141577	52	voc	20
Kuzik et al., 2020	Behavioural Self-Regulation	5	0.0164981	0.0474319	0.00224979	53	sr	20
Kuzik et al., 2020	Cognitive Self-Regulation	5	0.0384955	0.0473174	0.00223893	54	sr	20
Lau et al., 2024	Cognitive flexibility	6	0.000859013	0.0138725	0.000192447	55	cf	20
Lau et al., 2024	Inhibition	6	-0.0247192	0.0127944	0.000163697	56	inh	20
Lau et al., 2024	Working memory	6	0.0205991	0.0114729	0.000131628	57	mem	20
Taylor et al., 2023 (CS)	Heads-to-knees	7	0.0508475	0.0291948	0.000852334	58	inh	20
Taylor et al., 2023 (CS)	Statue	7	0.0571731	0.0291948	0.000852334	59	inh	20
Taylor et al., 2023 (CS)	Exectuive functioning	7	-0.0350337	0.0296813	0.000880982	60	ef	20
Taylor et al., 2023 (CS)	Attentional problems	7	-0.0508475	0.0282216	0.000796459	61	attent	20
Taylor et al., 2023 (CS)	Hyperactivity	7	-0.0255454	0.0287082	0.00082416	62	hyp	20
Taylor et al., 2023 (Long)	Hyperactivity	7	-0.00337023	0.0298506	0.00089106	63	hyp	20
Taylor et al., 2023 (Long)	Heads-to-knees	7	0.0270761	0.0324914	0.00105569	64	inh	20
Taylor et al., 2023 (Long)	Statue	7	-0.033476	0.0319991	0.00102394	65	inh	20
Taylor et al., 2023 (Long)	Exectuive functioning	7	-0.0123073	0.0315068	0.000992677	66	ef	20
Taylor et al., 2023 (Long)	Attentional problems	7	-0.0182149	0.0300299	0.000901795	67	attent	20
Fariclough et al., 2021	Exectuutive function	8	0.00375331	0.0164306	0.000269963	68	ef	20
Fariclough et al., 2021	Switching errors	8	-0.00294547	0.0163134	0.000266126	69	mem	20
Fariclough et al., 2021	Spatioal working memeory	8	0.0236957	0.0165093	0.000272557	70	mem	20
St Laurent et al., 2023	Efortful control	9	0.0172192	0.0251242	0.000631223	71	ef	20
St Laurent et al., 2023	Receptive vocabulary	9	0.0348362	0.0203837	0.000415496	72	voc	20
St Laurent et al., 2023	Visuospatial memory	9	0.0503498	0.06538	0.00427455	73	mem	20
St Laurent et al., 2023	Procedural memory	9	0.0438752	0.0816567	0.00666782	74	mem	20
St Laurent et al., 2023	Executive attention	9	-0.0310971	0.0557263	0.00310542	75	ef	20
Zahran et al., 2024	Working memory	10	-0.0120552	0.00843368	7.11269e-05	76	mem	20
Zahran et al., 2024	Inhibition	10	-0.0306775	0.030076	0.000904564	77	inh	20
Zahran et al., 2024	Vocabulary	10	-0.00073096	0.00187816	3.52749e-06	78	voc	20
Padmapriya et al., 2024 (CS)	Exectuive functioning	11	0.00832928	0.0234482	0.000549818	79	ef	20
Padmapriya et al., 2024 (CS)	Academic acheivement	11	0.0324326	0.0235914	0.000556554	80	aca	20
Padmapriya et al., 2024 (Lon)	Exectuive functioning	11	0.0334827	0.0249345	0.00062173	81	ef	20
Padmapriya et al., 2024 (Lon)	Academic acheivement	11	0.0336289	0.0302841	0.000917125	82	aca	20
Lu et al., 2023	Working memory	1	-0.0137212	0.0408368	0.00166765	83	mem	30
Lu et al., 2023	Inhibition	1	-0.0320161	0.0420036	0.0017643	84	inh	30
Lu et al., 2023	Cognitive flexibility	1	-0.0618241	0.0407698	0.00166217	85	cf	30
Bezerra et al., 2021	Inhibition	2	-0.0140259	0.0620193	0.0038464	86	inh	30
Watson et al., 2020	Literacy ISCOLE	3	0.0240851	0.0413608	0.00171072	87	aca	30
Watson et al., 2020	Numeracy ISCOLE	3	0.0582	0.0403908	0.00163142	88	aca	30
Watson et al., 2020	Literacy Checkpoint	4	-0.012331	0.0198529	0.000394139	89	aca	30
Watson et al., 2020	Numeracy Checkpoint	4	0.0128947	0.0202017	0.000408109	90	aca	30
Kuzik et al., 2020	Inhibition	5	-0.0937602	0.0757294	0.00573494	91	inh	30
Kuzik et al., 2020	Working memory	5	-0.106582	0.0633081	0.00400792	92	mem	30
Kuzik et al., 2020	Vocabulary	5	-0.0857465	0.0563963	0.00318055	93	voc	30
Kuzik et al., 2020	Behavioural Self-Regulation	5	0.024728	0.0710929	0.0050542	94	sr	30
Kuzik et al., 2020	Cognitive Self-Regulation	5	0.0576986	0.0709212	0.00502981	95	sr	30
Lau et al., 2024	Cognitive flexibility	6	0.00128907	0.0208177	0.000433377	96	cf	30
Lau et al., 2024	Inhibition	6	-0.0370947	0.0191999	0.000368635	97	inh	30
Lau et al., 2024	Working memory	6	0.030912	0.0172168	0.000296419	98	mem	30
Taylor et al., 2023 (CS)	Heads-to-knees	7	0.0761685	0.0437331	0.00191259	99	inh	30
Taylor et al., 2023 (CS)	Statue	7	0.085644	0.0437331	0.00191259	100	inh	30
Taylor et al., 2023 (CS)	Exectuive functioning	7	-0.0524797	0.044462	0.00197687	101	ef	30
Taylor et al., 2023 (CS)	Attentional problems	7	-0.0761685	0.0422753	0.0017872	102	attent	30
Taylor et al., 2023 (CS)	Hyperactivity	7	-0.0382665	0.0430042	0.00184936	103	hyp	30
Taylor et al., 2023 (Long)	Hyperactivity	7	-0.00505081	0.0447357	0.00200129	104	hyp	30
Taylor et al., 2023 (Long)	Heads-to-knees	7	0.0405907	0.0487088	0.00237255	105	inh	30
Taylor et al., 2023 (Long)	Statue	7	-0.0501848	0.0479708	0.0023012	106	inh	30
Taylor et al., 2023 (Long)	Exectuive functioning	7	-0.0184503	0.0472328	0.00223093	107	ef	30
Taylor et al., 2023 (Long)	Attentional problems	7	-0.0273064	0.0450187	0.00202669	108	attent	30
Fariclough et al., 2021	Exectuutive function	8	0.00561083	0.0245621	0.000603297	109	ef	30
Fariclough et al., 2021	Switching errors	8	-0.00440319	0.0243869	0.000594722	110	mem	30
Fariclough et al., 2021	Spatioal working memeory	8	0.0354228	0.0246798	0.000609094	111	mem	30
St Laurent et al., 2023	Efortful control	9	0.0258412	0.0377043	0.00142161	112	ef	30
St Laurent et al., 2023	Receptive vocabulary	9	0.0522793	0.0305902	0.000935761	113	voc	30
St Laurent et al., 2023	Visuospatial memory	9	0.0755608	0.098117	0.00962695	114	mem	30
St Laurent et al., 2023	Procedural memory	9	0.0658444	0.122544	0.015017	115	mem	30
St Laurent et al., 2023	Executive attention	9	-0.046668	0.0836295	0.00699389	116	ef	30
Zahran et al., 2024	Working memory	10	-0.0180823	0.0126502	0.000160027	117	mem	30
Zahran et al., 2024	Inhibition	10	-0.0460151	0.0451128	0.00203516	118	inh	30
Zahran et al., 2024	Vocabulary	10	-0.00109641	0.00281717	7.93645e-06	119	voc	30
Padmapriya et al., 2024 (CS)	Exectuive functioning	11	0.0124478	0.0350424	0.00122797	120	ef	30
Padmapriya et al., 2024 (CS)	Academic acheivement	11	0.0484692	0.0352564	0.00124301	121	aca	30
Padmapriya et al., 2024 (Lon)	Exectuive functioning	11	0.0500512	0.037273	0.00138928	122	ef	30
Padmapriya et al., 2024 (Lon)	Academic acheivement	11	0.0502697	0.0452697	0.00204935	123	aca	30
Lu et al., 2023	Working memory	1	-0.0182679	0.0543687	0.00295596	124	mem	40
Lu et al., 2023	Inhibition	1	-0.0426251	0.0559221	0.00312728	125	inh	40
Lu et al., 2023	Cognitive flexibility	1	-0.0823105	0.0542794	0.00294626	126	cf	40
Bezerra et al., 2021	Inhibition	2	-0.0186875	0.0826319	0.00682802	127	inh	40
Watson et al., 2020	Literacy ISCOLE	3	0.0320344	0.0550119	0.00302631	128	aca	40
Watson et al., 2020	Numeracy ISCOLE	3	0.0774089	0.0537217	0.00288603	129	aca	40
Watson et al., 2020	Literacy Checkpoint	4	-0.0163999	0.0264039	0.000697164	130	aca	40
Watson et al., 2020	Numeracy Checkpoint	4	0.0171496	0.0268677	0.000721875	131	aca	40
Kuzik et al., 2020	Inhibition	5	-0.124933	0.100907	0.0101823	132	inh	40
Kuzik et al., 2020	Working memory	5	-0.142018	0.0843564	0.007116	133	mem	40
Kuzik et al., 2020	Vocabulary	5	-0.114255	0.0751466	0.00564701	134	voc	40
Kuzik et al., 2020	Behavioural Self-Regulation	5	0.0329493	0.0947293	0.00897365	135	sr	40
Kuzik et al., 2020	Cognitive Self-Regulation	5	0.0768818	0.0945005	0.00893035	136	sr	40
Lau et al., 2024	Cognitive flexibility	6	0.00171973	0.0277725	0.000771312	137	cf	40
Lau et al., 2024	Inhibition	6	-0.0494873	0.0256141	0.000656084	138	inh	40
Lau et al., 2024	Working memory	6	0.0412391	0.0229686	0.000527557	139	mem	40
Taylor et al., 2023 (CS)	Heads-to-knees	7	0.101434	0.0582399	0.00339189	140	inh	40
Taylor et al., 2023 (CS)	Statue	7	0.114053	0.0582399	0.00339189	141	inh	40
Taylor et al., 2023 (CS)	Exectuive functioning	7	-0.0698879	0.0592106	0.00350589	142	ef	40
Taylor et al., 2023 (CS)	Attentional problems	7	-0.101434	0.0562986	0.00316953	143	attent	40
Taylor et al., 2023 (CS)	Hyperactivity	7	-0.0509599	0.0572692	0.00327976	144	hyp	40
Taylor et al., 2023 (Long)	Hyperactivity	7	-0.00672923	0.0596018	0.00355237	145	hyp	40
Taylor et al., 2023 (Long)	Heads-to-knees	7	0.0540968	0.0649161	0.0042141	146	inh	40
Taylor et al., 2023 (Long)	Statue	7	-0.0668833	0.0639325	0.00408737	147	inh	40
Taylor et al., 2023 (Long)	Exectuive functioning	7	-0.0245894	0.0629489	0.00396257	148	ef	40
Taylor et al., 2023 (Long)	Attentional problems	7	-0.0363924	0.0599982	0.00359979	149	attent	40
Fariclough et al., 2021	Exectuutive function	8	0.00745685	0.0326433	0.00106558	150	ef	40
Fariclough et al., 2021	Switching errors	8	-0.00585188	0.0324104	0.00105044	151	mem	40
Fariclough et al., 2021	Spatioal working memeory	8	0.0470772	0.0327997	0.00107582	152	mem	40
St Laurent et al., 2023	Efortful control	9	0.0344764	0.0503036	0.00253045	153	ef	40
St Laurent et al., 2023	Receptive vocabulary	9	0.0697491	0.0408123	0.00166564	154	voc	40
St Laurent et al., 2023	Visuospatial memory	9	0.10081	0.130904	0.0171358	155	mem	40
St Laurent et al., 2023	Procedural memory	9	0.087847	0.163493	0.02673	156	mem	40
St Laurent et al., 2023	Executive attention	9	-0.0622627	0.111575	0.012449	157	ef	40
Zahran et al., 2024	Working memory	10	-0.0241123	0.0168687	0.000284551	158	mem	40
Zahran et al., 2024	Inhibition	10	-0.0613597	0.0601566	0.00361882	159	inh	40
Zahran et al., 2024	Vocabulary	10	-0.00146203	0.00375661	1.41122e-05	160	voc	40
Padmapriya et al., 2024 (CS)	Exectuive functioning	11	0.0165383	0.0465578	0.00216763	161	ef	40
Padmapriya et al., 2024 (CS)	Academic acheivement	11	0.0643969	0.0468422	0.00219419	162	aca	40
Padmapriya et al., 2024 (Lon)	Exectuive functioning	11	0.0665153	0.0495338	0.0024536	163	ef	40
Padmapriya et al., 2024 (Lon)	Academic acheivement	11	0.0668058	0.060161	0.00361934	164	aca	40
Lu et al., 2023	Working memory	1	-0.0228042	0.0678696	0.00460628	165	mem	50
Lu et al., 2023	Inhibition	1	-0.0532097	0.0698087	0.00487325	166	inh	50
Lu et al., 2023	Cognitive flexibility	1	-0.10275	0.0677581	0.00459116	167	cf	50
Bezerra et al., 2021	Inhibition	2	-0.0233455	0.103228	0.0106561	168	inh	50
Watson et al., 2020	Literacy ISCOLE	3	0.0399501	0.0686053	0.00470669	169	aca	50
Watson et al., 2020	Numeracy ISCOLE	3	0.0965366	0.0669964	0.00448851	170	aca	50
Watson et al., 2020	Literacy Checkpoint	4	-0.0204511	0.0329263	0.00108414	171	aca	50
Watson et al., 2020	Numeracy Checkpoint	4	0.021386	0.0335048	0.00112257	172	aca	50
Kuzik et al., 2020	Inhibition	5	-0.156085	0.126069	0.0158934	173	inh	50
Kuzik et al., 2020	Working memory	5	-0.17743	0.105391	0.0111073	174	mem	50
Kuzik et al., 2020	Vocabulary	5	-0.142745	0.0938847	0.00881433	175	voc	50
Kuzik et al., 2020	Behavioural Self-Regulation	5	0.0411654	0.11835	0.0140068	176	sr	50
Kuzik et al., 2020	Cognitive Self-Regulation	5	0.0960525	0.118065	0.0139392	177	sr	50
Lau et al., 2024	Cognitive flexibility	6	0.00215114	0.0347396	0.00120684	178	cf	50
Lau et al., 2024	Inhibition	6	-0.0619018	0.0320398	0.00102655	179	inh	50
Lau et al., 2024	Working memory	6	0.0515844	0.0287306	0.000825446	180	mem	50
Taylor et al., 2023 (CS)	Heads-to-knees	7	0.126655	0.0727208	0.00528832	181	inh	50
Taylor et al., 2023 (CS)	Statue	7	0.142412	0.0727208	0.00528832	182	inh	50
Taylor et al., 2023 (CS)	Exectuive functioning	7	-0.087265	0.0739329	0.00546607	183	ef	50
Taylor et al., 2023 (CS)	Attentional problems	7	-0.126655	0.0702968	0.00494164	184	attent	50
Taylor et al., 2023 (CS)	Hyperactivity	7	-0.0636307	0.0715088	0.00511351	185	hyp	50
Taylor et al., 2023 (Long)	Hyperactivity	7	-0.00840615	0.0744545	0.00554347	186	hyp	50
Taylor et al., 2023 (Long)	Heads-to-knees	7	0.0675999	0.0811198	0.00658043	187	inh	50
Taylor et al., 2023 (Long)	Statue	7	-0.083578	0.0798907	0.00638253	188	inh	50
Taylor et al., 2023 (Long)	Exectuive functioning	7	-0.0307272	0.0786617	0.00618766	189	ef	50
Taylor et al., 2023 (Long)	Attentional problems	7	-0.0454763	0.0749744	0.00562116	190	attent	50
Fariclough et al., 2021	Exectuutive function	8	0.00929224	0.0406779	0.00165469	191	ef	50
Fariclough et al., 2021	Switching errors	8	-0.00729223	0.0403877	0.00163117	192	mem	50
Fariclough et al., 2021	Spatioal working memeory	8	0.0586645	0.0408728	0.00167059	193	mem	50
St Laurent et al., 2023	Efortful control	9	0.0431284	0.0629275	0.00395987	194	ef	50
St Laurent et al., 2023	Receptive vocabulary	9	0.0872529	0.0510543	0.00260654	195	voc	50
St Laurent et al., 2023	Visuospatial memory	9	0.126109	0.163755	0.0268157	196	mem	50
St Laurent et al., 2023	Procedural memory	9	0.109893	0.204522	0.0418294	197	mem	50
St Laurent et al., 2023	Executive attention	9	-0.0778878	0.139576	0.0194813	198	ef	50
Zahran et al., 2024	Working memory	10	-0.0301473	0.0210907	0.000444818	199	mem	50
Zahran et al., 2024	Inhibition	10	-0.0767174	0.0752132	0.00565702	200	inh	50
Zahran et al., 2024	Vocabulary	10	-0.00182797	0.00469686	2.20605e-05	201	voc	50
Padmapriya et al., 2024 (CS)	Exectuive functioning	11	0.0206029	0.0580003	0.00336403	202	ef	50
Padmapriya et al., 2024 (CS)	Academic acheivement	11	0.0802237	0.0583545	0.00340525	203	aca	50
Padmapriya et al., 2024 (Lon)	Exectuive functioning	11	0.082883	0.0617228	0.0038097	204	ef	50
Padmapriya et al., 2024 (Lon)	Academic acheivement	11	0.0832449	0.074965	0.00561976	205	aca	50
Lu et al., 2023	Working memory	1	-0.0273318	0.0813447	0.00661696	206	mem	60
Lu et al., 2023	Inhibition	1	-0.0637742	0.0836688	0.00700047	207	inh	60
Lu et al., 2023	Cognitive flexibility	1	-0.12315	0.0812111	0.00659525	208	cf	60
Bezerra et al., 2021	Inhibition	2	-0.0280018	0.123817	0.0153307	209	inh	60
Watson et al., 2020	Literacy ISCOLE	3	0.0478356	0.082147	0.00674813	210	aca	60
Watson et al., 2020	Numeracy ISCOLE	3	0.115592	0.0802205	0.00643533	211	aca	60
Watson et al., 2020	Literacy Checkpoint	4	-0.0244864	0.0394232	0.00155419	212	aca	60
Watson et al., 2020	Numeracy Checkpoint	4	0.0256058	0.0401158	0.00160928	213	aca	60
Kuzik et al., 2020	Inhibition	5	-0.187229	0.151224	0.0228686	214	inh	60
Kuzik et al., 2020	Working memory	5	-0.212833	0.12642	0.015982	215	mem	60
Kuzik et al., 2020	Vocabulary	5	-0.171227	0.112618	0.0126828	216	voc	60
Kuzik et al., 2020	Behavioural Self-Regulation	5	0.0493792	0.141965	0.0201541	217	sr	60
Kuzik et al., 2020	Cognitive Self-Regulation	5	0.115218	0.141622	0.0200569	218	sr	60
Lau et al., 2024	Cognitive flexibility	6	0.00258349	0.0417217	0.0017407	219	cf	60
Lau et al., 2024	Inhibition	6	-0.0743431	0.0384793	0.00148066	220	inh	60
Lau et al., 2024	Working memory	6	0.0619521	0.034505	0.00119059	221	mem	60
Taylor et al., 2023 (CS)	Heads-to-knees	7	0.151841	0.0871816	0.00760064	222	inh	60
Taylor et al., 2023 (CS)	Statue	7	0.170731	0.0871816	0.00760064	223	inh	60
Taylor et al., 2023 (CS)	Exectuive functioning	7	-0.104618	0.0886347	0.0078561	224	ef	60
Taylor et al., 2023 (CS)	Attentional problems	7	-0.151841	0.0842756	0.00710237	225	attent	60
Taylor et al., 2023 (CS)	Hyperactivity	7	-0.0762839	0.0857286	0.0073494	226	hyp	60
Taylor et al., 2023 (Long)	Hyperactivity	7	-0.0100822	0.0892995	0.0079744	227	hyp	60
Taylor et al., 2023 (Long)	Heads-to-knees	7	0.0811054	0.0973265	0.00947245	228	inh	60
Taylor et al., 2023 (Long)	Statue	7	-0.100276	0.0958519	0.00918758	229	inh	60
Taylor et al., 2023 (Long)	Exectuive functioning	7	-0.0368661	0.0943772	0.00890706	230	ef	60
Taylor et al., 2023 (Long)	Attentional problems	7	-0.0545618	0.0899533	0.00809159	231	attent	60
Fariclough et al., 2021	Exectuutive function	8	0.0111179	0.0486698	0.00236875	232	ef	60
Fariclough et al., 2021	Switching errors	8	-0.00872492	0.0483226	0.00233508	233	mem	60
Fariclough et al., 2021	Spatioal working memeory	8	0.0701902	0.048903	0.00239151	234	mem	60
St Laurent et al., 2023	Efortful control	9	0.051801	0.0755816	0.00571257	235	ef	60
St Laurent et al., 2023	Receptive vocabulary	9	0.104799	0.0613208	0.00376024	236	voc	60
St Laurent et al., 2023	Visuospatial memory	9	0.151468	0.196684	0.0386847	237	mem	60
St Laurent et al., 2023	Procedural memory	9	0.131991	0.24565	0.0603438	238	mem	60
St Laurent et al., 2023	Executive attention	9	-0.0935502	0.167643	0.0281041	239	ef	60
Zahran et al., 2024	Working memory	10	-0.0361898	0.025318	0.000641	240	mem	60
Zahran et al., 2024	Inhibition	10	-0.0920942	0.0902884	0.00815199	241	inh	60
Zahran et al., 2024	Vocabulary	10	-0.00219435	0.00563826	3.179e-05	242	voc	60
Padmapriya et al., 2024 (CS)	Exectuive functioning	11	0.0246435	0.0693752	0.00481292	243	ef	60
Padmapriya et al., 2024 (CS)	Academic acheivement	11	0.095957	0.0697989	0.00487189	244	aca	60
Padmapriya et al., 2024 (Lon)	Exectuive functioning	11	0.0991619	0.0738456	0.00545317	245	ef	60
Padmapriya et al., 2024 (Lon)	Academic acheivement	11	0.0995949	0.0896887	0.00804407	246	aca	60

## Sheet: Sed - Cognitive
Study	Outcome	num	g	seg	vg	esid	type	Time
Lu et al., 2023	Working memory	1	-0.00153102	0.0110139	0.000121307	1	mem	10
Lu et al., 2023	Inhibition	1	0.0153102	0.0109358	0.000119592	2	inh	10
Lu et al., 2023	Cognitive flexibility	1	0.00767268	0.0109897	0.000120774	3	cf	10
Bezerra et al., 2021	Inhibition	2	0.0368841	0.022851	0.000522166	4	inh	10
Watson et al., 2020	Literacy ISCOLE	3	0.0237453	0.0106444	0.000113304	5	aca	10
Watson et al., 2020	Numeracy ISCOLE	3	0.00788886	0.0103925	0.000108004	6	aca	10
Watson et al., 2020	Literacy Checkpoint	4	0.0153927	0.00500577	2.50577e-05	7	aca	10
Watson et al., 2020	Numeracy Checkpoint	4	0.00632515	0.00512555	2.62713e-05	8	aca	10
Kuzik et al., 2020	Inhibition	5	0.0423907	0.0204103	0.000416582	9	inh	10
Kuzik et al., 2020	Working memory	5	0.0272138	0.0181425	0.000329151	10	mem	10
Kuzik et al., 2020	Vocabulary	5	0.0437863	0.0128655	0.000165521	11	voc	10
Kuzik et al., 2020	Behavioural Self-Regulation	5	-0.00314005	0.0210832	0.000444502	12	sr	10
Kuzik et al., 2020	Cognitive Self-Regulation	5	0.00889682	0.0209337	0.000438219	13	sr	10
Lau et al., 2024	Cognitive flexibility	6	-0.00513039	0.00785614	6.1719e-05	14	cf	10
Lau et al., 2024	Inhibition	6	-0.00164632	0.00724541	5.24959e-05	15	inh	10
Lau et al., 2024	Working memory	6	0.00355272	0.00649939	4.22421e-05	16	mem	10
Taylor et al., 2023 (CS)	Heads-to-knees	7	-0.00426567	0.012797	0.000163763	17	inh	10
Taylor et al., 2023 (CS)	Statue	7	-0.0103976	0.012797	0.000163763	18	inh	10
Taylor et al., 2023 (CS)	Exectuive functioning	7	0.0167961	0.012797	0.000163763	19	ef	10
Taylor et al., 2023 (CS)	Attentional problems	7	0.0250608	0.0119972	0.000143933	20	attent	10
Taylor et al., 2023 (CS)	Hyperactivity	7	0.0167961	0.0122638	0.000150401	21	hyp	10
Taylor et al., 2023 (Long)	Hyperactivity	7	0.0107437	0.0139668	0.000195072	22	hyp	10
Taylor et al., 2023 (Long)	Heads-to-knees	7	-0.00217674	0.0149651	0.000223954	23	inh	10
Taylor et al., 2023 (Long)	Statue	7	0.0190465	0.0141488	0.000200189	24	inh	10
Taylor et al., 2023 (Long)	Exectuive functioning	7	0.00625813	0.0141488	0.000200189	25	ef	10
Taylor et al., 2023 (Long)	Attentional problems	7	0.0127883	0.0136046	0.000185086	26	attent	10
Fariclough et al., 2021	Exectuutive function	8	0.00504432	0.00634071	4.02047e-05	27	ef	10
Fariclough et al., 2021	Switching errors	8	0.015934	0.00629159	3.95841e-05	28	mem	10
Fariclough et al., 2021	Spatioal working memeory	8	-0.00123656	0.0063678	4.05489e-05	29	mem	10
St Laurent et al., 2023	Efortful control	9	-0.00866428	0.00995105	9.90235e-05	30	ef	10
St Laurent et al., 2023	Receptive vocabulary	9	-0.028831	0.00791484	6.26447e-05	31	voc	10
St Laurent et al., 2023	Visuospatial memory	9	-0.0263456	0.0239046	0.00057143	32	mem	10
St Laurent et al., 2023	Procedural memory	9	-0.0170616	0.0298579	0.000891491	33	mem	10
St Laurent et al., 2023	Executive attention	9	-0.0101822	0.0193718	0.000375266	34	ef	10
Zahran et al., 2024	Working memory	10	0.0184385	0.00774416	5.9972e-05	35	mem	10
Zahran et al., 2024	Inhibition	10	0.0375592	0.0283184	0.000801933	36	inh	10
Zahran et al., 2024	Vocabulary	10	0.000675416	0.00154704	2.39334e-06	37	voc	10
Padmapriya et al., 2024 (CS)	Exectuive functioning	11	-0.0057968	0.00664972	4.42187e-05	38	ef	10
Padmapriya et al., 2024 (CS)	Academic acheivement	11	-0.0200515	0.00930564	8.65949e-05	39	aca	10
Padmapriya et al., 2024 (Lon)	Exectuive functioning	11	-0.00255922	0.00935445	8.75056e-05	40	ef	10
Padmapriya et al., 2024 (Lon)	Academic acheivement	11	-0.0134572	0.0110185	0.000121406	41	aca	10
Lu et al., 2023	Working memory	1	-0.00305655	0.0219885	0.000483492	42	mem	20
Lu et al., 2023	Inhibition	1	0.0305655	0.0218325	0.000476659	43	inh	20
Lu et al., 2023	Cognitive flexibility	1	0.0153179	0.0219401	0.000481366	44	cf	20
Bezerra et al., 2021	Inhibition	2	0.0733729	0.045457	0.00206633	45	inh	20
Watson et al., 2020	Literacy ISCOLE	3	0.0471202	0.0211229	0.000446175	46	aca	20
Watson et al., 2020	Numeracy ISCOLE	3	0.0156547	0.0206229	0.000425304	47	aca	20
Watson et al., 2020	Literacy Checkpoint	4	0.0306888	0.0099801	9.96024e-05	48	aca	20
Watson et al., 2020	Numeracy Checkpoint	4	0.0126106	0.0102189	0.000104426	49	aca	20
Kuzik et al., 2020	Inhibition	5	0.0840563	0.0404715	0.00163795	50	inh	20
Kuzik et al., 2020	Working memory	5	0.0539621	0.0359747	0.00129418	51	mem	20
Kuzik et al., 2020	Vocabulary	5	0.0868236	0.0255109	0.000650806	52	voc	20
Kuzik et al., 2020	Behavioural Self-Regulation	5	-0.00622639	0.0418058	0.00174772	53	sr	20
Kuzik et al., 2020	Cognitive Self-Regulation	5	0.0176414	0.0415093	0.00172302	54	sr	20
Lau et al., 2024	Cognitive flexibility	6	-0.010232	0.0156682	0.000245492	55	cf	20
Lau et al., 2024	Inhibition	6	-0.0032834	0.0144502	0.000208807	56	inh	20
Lau et al., 2024	Working memory	6	0.00708551	0.0129623	0.000168022	57	mem	20
Taylor et al., 2023 (CS)	Heads-to-knees	7	-0.00849158	0.0254748	0.000648963	58	inh	20
Taylor et al., 2023 (CS)	Statue	7	-0.0206982	0.0254748	0.000648963	59	inh	20
Taylor et al., 2023 (CS)	Exectuive functioning	7	0.0334356	0.0254748	0.000648963	60	ef	20
Taylor et al., 2023 (CS)	Attentional problems	7	0.0498881	0.0238826	0.000570378	61	attent	20
Taylor et al., 2023 (CS)	Hyperactivity	7	0.0334356	0.0244133	0.000596009	62	hyp	20
Taylor et al., 2023 (Long)	Hyperactivity	7	0.0213809	0.0277952	0.000772573	63	hyp	20
Taylor et al., 2023 (Long)	Heads-to-knees	7	-0.00433279	0.0297879	0.000887319	64	inh	20
Taylor et al., 2023 (Long)	Statue	7	0.0379119	0.0281631	0.000793161	65	inh	20
Taylor et al., 2023 (Long)	Exectuive functioning	7	0.0124568	0.0281631	0.000793161	66	ef	20
Taylor et al., 2023 (Long)	Attentional problems	7	0.0254551	0.0270799	0.000733322	67	attent	20
Fariclough et al., 2021	Exectuutive function	8	0.0100748	0.0126641	0.000160379	68	ef	20
Fariclough et al., 2021	Switching errors	8	0.0318245	0.012566	0.000157904	69	mem	20
Fariclough et al., 2021	Spatioal working memeory	8	-0.00246973	0.0127182	0.000161752	70	mem	20
St Laurent et al., 2023	Efortful control	9	-0.0171461	0.0196926	0.000387798	71	ef	20
St Laurent et al., 2023	Receptive vocabulary	9	-0.057055	0.015663	0.000245331	72	voc	20
St Laurent et al., 2023	Visuospatial memory	9	-0.0521365	0.0473059	0.00223785	73	mem	20
St Laurent et al., 2023	Procedural memory	9	-0.033764	0.0590871	0.00349128	74	mem	20
St Laurent et al., 2023	Executive attention	9	-0.0201501	0.0383357	0.00146963	75	ef	20
Zahran et al., 2024	Working memory	10	0.0364562	0.0153116	0.000234445	76	mem	20
Zahran et al., 2024	Inhibition	10	0.0742613	0.0559906	0.00313495	77	inh	20
Zahran et al., 2024	Vocabulary	10	0.00133542	0.00305878	9.35615e-06	78	voc	20
Padmapriya et al., 2024 (CS)	Exectuive functioning	11	-0.0115453	0.0132441	0.000175405	79	ef	20
Padmapriya et al., 2024 (CS)	Academic acheivement	11	-0.0399359	0.0185338	0.000343501	80	aca	20
Padmapriya et al., 2024 (Lon)	Exectuive functioning	11	-0.0050942	0.0186203	0.000346715	81	ef	20
Padmapriya et al., 2024 (Lon)	Academic acheivement	11	-0.0267869	0.0219325	0.000481036	82	aca	20
Lu et al., 2023	Working memory	1	-0.00457724	0.0329281	0.00108426	83	mem	30
Lu et al., 2023	Inhibition	1	0.0457724	0.0326946	0.00106893	84	inh	30
Lu et al., 2023	Cognitive flexibility	1	0.0229388	0.0328556	0.00107949	85	cf	30
Bezerra et al., 2021	Inhibition	2	0.109491	0.0678334	0.00460137	86	inh	30
Watson et al., 2020	Literacy ISCOLE	3	0.0701473	0.0314453	0.000988809	87	aca	30
Watson et al., 2020	Numeracy ISCOLE	3	0.0233049	0.0307011	0.000942555	88	aca	30
Watson et al., 2020	Literacy Checkpoint	4	0.0458956	0.0149254	0.000222767	89	aca	30
Watson et al., 2020	Numeracy Checkpoint	4	0.0188593	0.0152825	0.000233556	90	aca	30
Kuzik et al., 2020	Inhibition	5	0.125041	0.0602049	0.00362463	91	inh	30
Kuzik et al., 2020	Working memory	5	0.0802732	0.0535155	0.00286391	92	mem	30
Kuzik et al., 2020	Vocabulary	5	0.129158	0.0379497	0.00144018	93	voc	30
Kuzik et al., 2020	Behavioural Self-Regulation	5	-0.00926229	0.0621897	0.00386756	94	sr	30
Kuzik et al., 2020	Cognitive Self-Regulation	5	0.0262432	0.0617486	0.00381289	95	sr	30
Lau et al., 2024	Cognitive flexibility	6	-0.0153072	0.0234398	0.000549422	96	cf	30
Lau et al., 2024	Inhibition	6	-0.00491199	0.0216175	0.000467318	97	inh	30
Lau et al., 2024	Working memory	6	0.0106	0.0193917	0.000376039	98	mem	30
Taylor et al., 2023 (CS)	Heads-to-knees	7	-0.0126802	0.0380407	0.0014471	99	inh	30
Taylor et al., 2023 (CS)	Statue	7	-0.0309081	0.0380407	0.0014471	100	inh	30
Taylor et al., 2023 (CS)	Exectuive functioning	7	0.0499284	0.0380407	0.0014471	101	ef	30
Taylor et al., 2023 (CS)	Attentional problems	7	0.0744964	0.0356632	0.00127186	102	attent	30
Taylor et al., 2023 (CS)	Hyperactivity	7	0.0499284	0.0364557	0.00132902	103	hyp	30
Taylor et al., 2023 (Long)	Hyperactivity	7	0.0319182	0.0414936	0.00172172	104	hyp	30
Taylor et al., 2023 (Long)	Heads-to-knees	7	-0.00646946	0.0444776	0.00197825	105	inh	30
Taylor et al., 2023 (Long)	Statue	7	0.0566078	0.0420515	0.00176833	106	inh	30
Taylor et al., 2023 (Long)	Exectuive functioning	7	0.0185997	0.0420515	0.00176833	107	ef	30
Taylor et al., 2023 (Long)	Attentional problems	7	0.0380081	0.0404341	0.00163492	108	attent	30
Fariclough et al., 2021	Exectuutive function	8	0.0150936	0.0189727	0.000359963	109	ef	30
Fariclough et al., 2021	Switching errors	8	0.0476778	0.0188257	0.000354407	110	mem	30
Fariclough et al., 2021	Spatioal working memeory	8	-0.00370002	0.0190537	0.000363045	111	mem	30
St Laurent et al., 2023	Efortful control	9	-0.0254578	0.0292387	0.000854901	112	ef	30
St Laurent et al., 2023	Receptive vocabulary	9	-0.0847128	0.0232558	0.000540831	113	voc	30
St Laurent et al., 2023	Visuospatial memory	9	-0.07741	0.0702377	0.00493333	114	mem	30
St Laurent et al., 2023	Procedural memory	9	-0.0501313	0.0877298	0.00769652	115	mem	30
St Laurent et al., 2023	Executive attention	9	-0.029918	0.0569192	0.00323979	116	ef	30
Zahran et al., 2024	Working memory	10	0.0540816	0.0227143	0.000515938	117	mem	30
Zahran et al., 2024	Inhibition	10	0.110164	0.0830603	0.00689902	118	inh	30
Zahran et al., 2024	Vocabulary	10	0.00198105	0.00453761	2.05899e-05	119	voc	30
Padmapriya et al., 2024 (CS)	Exectuive functioning	11	-0.0172487	0.0197866	0.000391511	120	ef	30
Padmapriya et al., 2024 (CS)	Academic acheivement	11	-0.0596643	0.0276895	0.000766708	121	aca	30
Padmapriya et al., 2024 (Lon)	Exectuive functioning	11	-0.00760644	0.027803	0.000773008	122	ef	30
Padmapriya et al., 2024 (Lon)	Academic acheivement	11	-0.0399971	0.0327488	0.00107248	123	aca	30
Lu et al., 2023	Working memory	1	-0.0060937	0.0438373	0.00192171	124	mem	40
Lu et al., 2023	Inhibition	1	0.060937	0.0435264	0.00189455	125	inh	40
Lu et al., 2023	Cognitive flexibility	1	0.0305385	0.0437408	0.00191326	126	cf	40
Bezerra et al., 2021	Inhibition	2	0.145262	0.0899948	0.00809907	127	inh	40
Watson et al., 2020	Literacy ISCOLE	3	0.0928475	0.0416213	0.00173233	128	aca	40
Watson et al., 2020	Numeracy ISCOLE	3	0.0308465	0.0406362	0.0016513	129	aca	40
Watson et al., 2020	Literacy Checkpoint	4	0.0610202	0.019844	0.000393782	130	aca	40
Watson et al., 2020	Numeracy Checkpoint	4	0.0250743	0.0203188	0.000412853	131	aca	40
Kuzik et al., 2020	Inhibition	5	0.165386	0.0796303	0.00634098	132	inh	40
Kuzik et al., 2020	Working memory	5	0.106174	0.0707825	0.00501016	133	mem	40
Kuzik et al., 2020	Vocabulary	5	0.170831	0.0501943	0.00251947	134	voc	40
Kuzik et al., 2020	Behavioural Self-Regulation	5	-0.0122508	0.0822554	0.00676596	135	sr	40
Kuzik et al., 2020	Cognitive Self-Regulation	5	0.0347106	0.0816721	0.00667033	136	sr	40
Lau et al., 2024	Cognitive flexibility	6	-0.0203581	0.0311743	0.000971836	137	cf	40
Lau et al., 2024	Inhibition	6	-0.00653283	0.0287508	0.000826608	138	inh	40
Lau et al., 2024	Working memory	6	0.0140977	0.0257905	0.000665151	139	mem	40
Taylor et al., 2023 (CS)	Heads-to-knees	7	-0.016834	0.050502	0.00255045	140	inh	40
Taylor et al., 2023 (CS)	Statue	7	-0.0410329	0.050502	0.00255045	141	inh	40
Taylor et al., 2023 (CS)	Exectuive functioning	7	0.0662839	0.050502	0.00255045	142	ef	40
Taylor et al., 2023 (CS)	Attentional problems	7	0.0988998	0.0473457	0.00224161	143	attent	40
Taylor et al., 2023 (CS)	Hyperactivity	7	0.0662839	0.0483978	0.00234234	144	hyp	40
Taylor et al., 2023 (Long)	Hyperactivity	7	0.0423617	0.0550702	0.00303273	145	hyp	40
Taylor et al., 2023 (Long)	Heads-to-knees	7	-0.00858803	0.0590427	0.00348604	146	inh	40
Taylor et al., 2023 (Long)	Statue	7	0.0751453	0.0558222	0.00311612	147	inh	40
Taylor et al., 2023 (Long)	Exectuive functioning	7	0.0246906	0.0558222	0.00311612	148	ef	40
Taylor et al., 2023 (Long)	Attentional problems	7	0.0504547	0.0536752	0.00288103	149	attent	40
Fariclough et al., 2021	Exectuutive function	8	0.0201027	0.0252691	0.000638527	150	ef	40
Fariclough et al., 2021	Switching errors	8	0.0635004	0.0250733	0.000628671	151	mem	40
Fariclough et al., 2021	Spatioal working memeory	8	-0.00492794	0.025377	0.000643994	152	mem	40
St Laurent et al., 2023	Efortful control	9	-0.0336106	0.0386022	0.00149013	153	ef	40
St Laurent et al., 2023	Receptive vocabulary	9	-0.111842	0.0307033	0.000942694	154	voc	40
St Laurent et al., 2023	Visuospatial memory	9	-0.1022	0.092731	0.00859904	155	mem	40
St Laurent et al., 2023	Procedural memory	9	-0.0661857	0.115825	0.0134154	156	mem	40
St Laurent et al., 2023	Executive attention	9	-0.039499	0.0751473	0.00564711	157	ef	40
Zahran et al., 2024	Working memory	10	0.0713407	0.0299631	0.000897787	158	mem	40
Zahran et al., 2024	Inhibition	10	0.145321	0.109567	0.012005	159	inh	40
Zahran et al., 2024	Vocabulary	10	0.00261327	0.0059857	3.58286e-05	160	voc	40
Padmapriya et al., 2024 (CS)	Exectuive functioning	11	-0.02291	0.0262809	0.000690687	161	ef	40
Padmapriya et al., 2024 (CS)	Academic acheivement	11	-0.0792471	0.0367776	0.00135259	162	aca	40
Padmapriya et al., 2024 (Lon)	Exectuive functioning	11	-0.0100974	0.036908	0.0013622	163	ef	40
Padmapriya et al., 2024 (Lon)	Academic acheivement	11	-0.0530954	0.0434733	0.00188993	164	aca	40
Lu et al., 2023	Working memory	1	-0.00760654	0.0547205	0.00299433	165	mem	50
Lu et al., 2023	Inhibition	1	0.0760654	0.0543324	0.00295201	166	inh	50
Lu et al., 2023	Cognitive flexibility	1	0.0381201	0.0546001	0.00298117	167	cf	50
Bezerra et al., 2021	Inhibition	2	0.180709	0.111955	0.012534	168	inh	50
Watson et al., 2020	Literacy ISCOLE	3	0.115241	0.0516596	0.00266871	169	aca	50
Watson et al., 2020	Numeracy ISCOLE	3	0.0382861	0.0504368	0.00254388	170	aca	50
Watson et al., 2020	Literacy Checkpoint	4	0.0760695	0.024738	0.000611971	171	aca	50
Watson et al., 2020	Numeracy Checkpoint	4	0.0312583	0.02533	0.000641609	172	aca	50
Kuzik et al., 2020	Inhibition	5	0.205129	0.098766	0.00975473	173	inh	50
Kuzik et al., 2020	Working memory	5	0.131688	0.087792	0.00770744	174	mem	50
Kuzik et al., 2020	Vocabulary	5	0.211883	0.0622564	0.00387586	175	voc	50
Kuzik et al., 2020	Behavioural Self-Regulation	5	-0.0151948	0.102022	0.0104085	176	sr	50
Kuzik et al., 2020	Cognitive Self-Regulation	5	0.0430519	0.101299	0.0102614	177	sr	50
Lau et al., 2024	Cognitive flexibility	6	-0.0253871	0.0388752	0.00151128	178	cf	50
Lau et al., 2024	Inhibition	6	-0.00814661	0.035853	0.00128544	179	inh	50
Lau et al., 2024	Working memory	6	0.0175802	0.0321615	0.00103436	180	mem	50
Taylor et al., 2023 (CS)	Heads-to-knees	7	-0.0209552	0.0628655	0.00395208	181	inh	50
Taylor et al., 2023 (CS)	Statue	7	-0.0510782	0.0628655	0.00395208	182	inh	50
Taylor et al., 2023 (CS)	Exectuive functioning	7	0.082511	0.0628655	0.00395208	183	ef	50
Taylor et al., 2023 (CS)	Attentional problems	7	0.123112	0.0589364	0.0034735	184	attent	50
Taylor et al., 2023 (CS)	Hyperactivity	7	0.082511	0.0602461	0.0036296	185	hyp	50
Taylor et al., 2023 (Long)	Hyperactivity	7	0.0527174	0.0685326	0.00469671	186	hyp	50
Taylor et al., 2023 (Long)	Heads-to-knees	7	-0.0106897	0.0734917	0.00540103	187	inh	50
Taylor et al., 2023 (Long)	Statue	7	0.0935349	0.0694831	0.0048279	188	inh	50
Taylor et al., 2023 (Long)	Exectuive functioning	7	0.0307329	0.0694831	0.0048279	189	ef	50
Taylor et al., 2023 (Long)	Attentional problems	7	0.062802	0.0668106	0.00446366	190	attent	50
Fariclough et al., 2021	Exectuutive function	8	0.025104	0.0315558	0.000995767	191	ef	50
Fariclough et al., 2021	Switching errors	8	0.0792987	0.0313113	0.000980398	192	mem	50
Fariclough et al., 2021	Spatioal working memeory	8	-0.00615396	0.0316906	0.00100429	193	mem	50
St Laurent et al., 2023	Efortful control	9	-0.0416147	0.0477952	0.00228438	194	ef	50
St Laurent et al., 2023	Receptive vocabulary	9	-0.138476	0.0380152	0.00144515	195	voc	50
St Laurent et al., 2023	Visuospatial memory	9	-0.126539	0.114814	0.0131823	196	mem	50
St Laurent et al., 2023	Procedural memory	9	-0.0819474	0.143408	0.0205658	197	mem	50
St Laurent et al., 2023	Executive attention	9	-0.0489055	0.0930432	0.00865703	198	ef	50
Zahran et al., 2024	Working memory	10	0.0882573	0.0370681	0.00137404	199	mem	50
Zahran et al., 2024	Inhibition	10	0.17978	0.135549	0.0183734	200	inh	50
Zahran et al., 2024	Vocabulary	10	0.00323294	0.00740505	5.48347e-05	201	voc	50
Padmapriya et al., 2024 (CS)	Exectuive functioning	11	-0.0285321	0.0327303	0.00107127	202	ef	50
Padmapriya et al., 2024 (CS)	Academic acheivement	11	-0.0986943	0.0458028	0.0020979	203	aca	50
Padmapriya et al., 2024 (Lon)	Exectuive functioning	11	-0.0125685	0.0459401	0.0021105	204	ef	50
Padmapriya et al., 2024 (Lon)	Academic acheivement	11	-0.066089	0.0541122	0.00292813	205	aca	50
Lu et al., 2023	Working memory	1	-0.00911636	0.065582	0.004301	206	mem	60
Lu et al., 2023	Inhibition	1	0.0911636	0.0651169	0.00424021	207	inh	60
Lu et al., 2023	Cognitive flexibility	1	0.0456866	0.0654376	0.00428209	208	cf	60
Bezerra et al., 2021	Inhibition	2	0.215853	0.133728	0.0178831	209	inh	60
Watson et al., 2020	Literacy ISCOLE	3	0.137345	0.0615684	0.00379067	210	aca	60
Watson et al., 2020	Numeracy ISCOLE	3	0.0456298	0.0601112	0.00361335	211	aca	60
Watson et al., 2020	Literacy Checkpoint	4	0.0910503	0.0296099	0.000876744	212	aca	60
Watson et al., 2020	Numeracy Checkpoint	4	0.0374142	0.0303184	0.000919204	213	aca	60
Kuzik et al., 2020	Inhibition	5	0.244307	0.11763	0.0138367	214	inh	60
Kuzik et al., 2020	Working memory	5	0.156839	0.10456	0.0109327	215	mem	60
Kuzik et al., 2020	Vocabulary	5	0.252351	0.0741468	0.00549775	216	voc	60
Kuzik et al., 2020	Behavioural Self-Regulation	5	-0.0180969	0.121507	0.0147641	217	sr	60
Kuzik et al., 2020	Cognitive Self-Regulation	5	0.0512744	0.120646	0.0145554	218	sr	60
Lau et al., 2024	Cognitive flexibility	6	-0.0303963	0.0465458	0.00216651	219	cf	60
Lau et al., 2024	Inhibition	6	-0.00975404	0.0429273	0.00184275	220	inh	60
Lau et al., 2024	Working memory	6	0.021049	0.0385073	0.00148282	221	mem	60
Taylor et al., 2023 (CS)	Heads-to-knees	7	-0.0250459	0.0751378	0.00564569	222	inh	60
Taylor et al., 2023 (CS)	Statue	7	-0.0610494	0.0751378	0.00564569	223	inh	60
Taylor et al., 2023 (CS)	Exectuive functioning	7	0.0986183	0.0751378	0.00564569	224	ef	60
Taylor et al., 2023 (CS)	Attentional problems	7	0.147145	0.0704417	0.00496203	225	attent	60
Taylor et al., 2023 (CS)	Hyperactivity	7	0.0986183	0.072007	0.00518501	226	hyp	60
Taylor et al., 2023 (Long)	Hyperactivity	7	0.0629909	0.0818882	0.00670567	227	hyp	60
Taylor et al., 2023 (Long)	Heads-to-knees	7	-0.0127756	0.0878325	0.00771454	228	inh	60
Taylor et al., 2023 (Long)	Statue	7	0.111787	0.0830416	0.00689591	229	inh	60
Taylor et al., 2023 (Long)	Exectuive functioning	7	0.0367299	0.0830416	0.00689591	230	ef	60
Taylor et al., 2023 (Long)	Attentional problems	7	0.0750568	0.0798477	0.00637565	231	attent	60
Fariclough et al., 2021	Exectuutive function	8	0.0300996	0.0378353	0.00143151	232	ef	60
Fariclough et al., 2021	Switching errors	8	0.0950789	0.0375421	0.00140941	233	mem	60
Fariclough et al., 2021	Spatioal working memeory	8	-0.00737857	0.0379969	0.00144376	234	mem	60
St Laurent et al., 2023	Efortful control	9	-0.0494799	0.0568284	0.00322947	235	ef	60
St Laurent et al., 2023	Receptive vocabulary	9	-0.164648	0.0452	0.00204304	236	voc	60
St Laurent et al., 2023	Visuospatial memory	9	-0.150454	0.136514	0.0186361	237	mem	60
St Laurent et al., 2023	Procedural memory	9	-0.0974354	0.170512	0.0290743	238	mem	60
St Laurent et al., 2023	Executive attention	9	-0.0581486	0.110628	0.0122386	239	ef	60
Zahran et al., 2024	Working memory	10	0.104853	0.0440384	0.00193938	240	mem	60
Zahran et al., 2024	Inhibition	10	0.213586	0.161037	0.025933	241	inh	60
Zahran et al., 2024	Vocabulary	10	0.00384086	0.0087975	7.7396e-05	242	voc	60
Padmapriya et al., 2024 (CS)	Exectuive functioning	11	-0.0341179	0.0391378	0.00153177	243	ef	60
Padmapriya et al., 2024 (CS)	Academic acheivement	11	-0.118016	0.0547696	0.00299971	244	aca	60
Padmapriya et al., 2024 (Lon)	Exectuive functioning	11	-0.0150209	0.0549044	0.00301449	245	ef	60
Padmapriya et al., 2024 (Lon)	Academic acheivement	11	-0.0789849	0.064671	0.00418234	246	aca	60

## Sheet: LPA - Cognitive
Study	Outcome	num	g	seg	vg	esid	type	Time
Lu et al., 2023	Working memory	1	0.0388056	0.0304053	0.000924479	1	mem	10
Lu et al., 2023	Inhibition	1	-0.00831548	0.0304053	0.000924479	2	inh	10
Lu et al., 2023	Cognitive flexibility	1	-0.0203905	0.0303971	0.000923985	3	cf	10
Bezerra et al., 2021	Inhibition	2	-0.0803082	0.0330432	0.00109185	4	inh	10
Watson et al., 2020	Literacy ISCOLE	3	-0.0329162	0.0105313	0.000110908	5	aca	10
Watson et al., 2020	Numeracy ISCOLE	3	-0.0332613	0.0102443	0.000104946	6	aca	10
Watson et al., 2020	Literacy Checkpoint	4	-0.0168006	0.00616474	3.8004e-05	7	aca	10
Watson et al., 2020	Numeracy Checkpoint	4	-0.0175923	0.00631668	3.99005e-05	8	aca	10
Kuzik et al., 2020	Inhibition	5	-0.0177396	0.0354791	0.00125877	9	inh	10
Kuzik et al., 2020	Working memory	5	0.031537	0.0268064	0.000718585	10	mem	10
Kuzik et al., 2020	Vocabulary	5	-0.0218788	0.0266586	0.000710681	11	voc	10
Kuzik et al., 2020	Behavioural Self-Regulation	5	-0.00506844	0.0359859	0.00129499	12	sr	10
Kuzik et al., 2020	Cognitive Self-Regulation	5	-0.0697756	0.0354791	0.00125877	13	sr	10
Lau et al., 2024	Cognitive flexibility	6	0.0597329	0.0397649	0.00158125	14	cf	10
Lau et al., 2024	Inhibition	6	-0.0101072	0.0366679	0.00134454	15	inh	10
Lau et al., 2024	Working memory	6	-0.094584	0.0328844	0.00108138	16	mem	10
Taylor et al., 2023 (CS)	Heads-to-knees	7	-0.0496712	0.0146353	0.000214191	17	inh	10
Taylor et al., 2023 (CS)	Statue	7	-0.0541061	0.0141918	0.000201406	18	inh	10
Taylor et al., 2023 (CS)	Exectuive functioning	7	-0.00443492	0.0150787	0.000227368	19	ef	10
Taylor et al., 2023 (CS)	Attentional problems	7	-0.00931334	0.0150787	0.000227368	20	attent	10
Taylor et al., 2023 (CS)	Hyperactivity	7	-0.00443492	0.0146353	0.000214191	21	hyp	10
Taylor et al., 2023 (Long)	Hyperactivity	7	0.00425578	0.0140441	0.000197236	22	hyp	10
Taylor et al., 2023 (Long)	Heads-to-knees	7	-0.0291897	0.0170273	0.000289929	23	inh	10
Taylor et al., 2023 (Long)	Statue	7	-0.0145948	0.0170273	0.000289929	24	inh	10
Taylor et al., 2023 (Long)	Exectuive functioning	7	0.0194598	0.0170273	0.000289929	25	ef	10
Taylor et al., 2023 (Long)	Attentional problems	7	-0.0145948	0.0165408	0.000273598	26	attent	10
Fariclough et al., 2021	Exectuutive function	8	-0.0210918	0.0172525	0.00029765	27	ef	10
Fariclough et al., 2021	Switching errors	8	-0.0456704	0.0170195	0.000289664	28	mem	10
Fariclough et al., 2021	Spatioal working memeory	8	-0.0196138	0.0172835	0.000298721	29	mem	10
St Laurent et al., 2023	Efortful control	9	0.00384693	0.0166273	0.000276467	30	ef	10
St Laurent et al., 2023	Receptive vocabulary	9	0.0227402	0.0135465	0.000183508	31	voc	10
St Laurent et al., 2023	Visuospatial memory	9	0.00632563	0.0435778	0.00189903	32	mem	10
St Laurent et al., 2023	Procedural memory	9	-0.00935134	0.0535577	0.00286843	33	mem	10
St Laurent et al., 2023	Executive attention	9	0.0333364	0.0358263	0.00128353	34	ef	10
Zahran et al., 2024	Working memory	10	-0.00474963	0.0088842	7.89289e-05	35	mem	10
Zahran et al., 2024	Inhibition	10	-0.00966726	0.0317638	0.00100894	36	inh	10
Zahran et al., 2024	Vocabulary	10	-0.000846104	0.00115378	1.3312e-06	37	voc	10
Padmapriya et al., 2024 (CS)	Exectuive functioning	11	0.0112901	0.0116785	0.000136386	38	ef	10
Padmapriya et al., 2024 (CS)	Academic acheivement	11	0.0150241	0.0117598	0.000138293	39	aca	10
Padmapriya et al., 2024 (Lon)	Exectuive functioning	11	0.00251212	0.0133866	0.0001792	40	ef	10
Padmapriya et al., 2024 (Lon)	Academic acheivement	11	0.00815902	0.0149257	0.000222776	41	aca	10
Lu et al., 2023	Working memory	1	0.0763247	0.0598025	0.00357634	42	mem	20
Lu et al., 2023	Inhibition	1	-0.0163553	0.0598025	0.00357634	43	inh	20
Lu et al., 2023	Cognitive flexibility	1	-0.0401049	0.0597865	0.00357443	44	cf	20
Bezerra et al., 2021	Inhibition	2	-0.15828	0.0651251	0.00424128	45	inh	20
Watson et al., 2020	Literacy ISCOLE	3	-0.0654422	0.0209378	0.00043839	46	aca	20
Watson et al., 2020	Numeracy ISCOLE	3	-0.0661284	0.0203672	0.000414823	47	aca	20
Watson et al., 2020	Literacy Checkpoint	4	-0.0331056	0.0121476	0.000147565	48	aca	20
Watson et al., 2020	Numeracy Checkpoint	4	-0.0346656	0.012447	0.000154929	49	aca	20
Kuzik et al., 2020	Inhibition	5	-0.0350792	0.0701583	0.00492219	50	inh	20
Kuzik et al., 2020	Working memory	5	0.062363	0.0530085	0.0028099	51	mem	20
Kuzik et al., 2020	Vocabulary	5	-0.0432643	0.0527162	0.002779	52	voc	20
Kuzik et al., 2020	Behavioural Self-Regulation	5	-0.0100226	0.0711606	0.00506383	53	sr	20
Kuzik et al., 2020	Cognitive Self-Regulation	5	-0.137978	0.0701583	0.00492219	54	sr	20
Lau et al., 2024	Cognitive flexibility	6	0.113275	0.0754083	0.00568642	55	cf	20
Lau et al., 2024	Inhibition	6	-0.0191669	0.0695354	0.00483517	56	inh	20
Lau et al., 2024	Working memory	6	-0.179365	0.0623605	0.00388883	57	mem	20
Taylor et al., 2023 (CS)	Heads-to-knees	7	-0.0976956	0.0287853	0.000828594	58	inh	20
Taylor et al., 2023 (CS)	Statue	7	-0.106418	0.027913	0.000779137	59	inh	20
Taylor et al., 2023 (CS)	Exectuive functioning	7	-0.00872282	0.0296576	0.000879572	60	ef	20
Taylor et al., 2023 (CS)	Attentional problems	7	-0.0183179	0.0296576	0.000879572	61	attent	20
Taylor et al., 2023 (CS)	Hyperactivity	7	-0.00872282	0.0287853	0.000828594	62	hyp	20
Taylor et al., 2023 (Long)	Hyperactivity	7	0.00837893	0.0276505	0.000764548	63	hyp	20
Taylor et al., 2023 (Long)	Heads-to-knees	7	-0.0572797	0.0334132	0.00111644	64	inh	20
Taylor et al., 2023 (Long)	Statue	7	-0.0286399	0.0334132	0.00111644	65	inh	20
Taylor et al., 2023 (Long)	Exectuive functioning	7	0.0381865	0.0334132	0.00111644	66	ef	20
Taylor et al., 2023 (Long)	Attentional problems	7	-0.0286399	0.0324585	0.00105355	67	attent	20
Fariclough et al., 2021	Exectuutive function	8	-0.0414144	0.0338759	0.00114758	68	ef	20
Fariclough et al., 2021	Switching errors	8	-0.0896753	0.0334184	0.00111679	69	mem	20
Fariclough et al., 2021	Spatioal working memeory	8	-0.0385124	0.0339368	0.0011517	70	mem	20
St Laurent et al., 2023	Efortful control	9	0.00761349	0.0329072	0.00108288	71	ef	20
St Laurent et al., 2023	Receptive vocabulary	9	0.0450052	0.02681	0.000718775	72	voc	20
St Laurent et al., 2023	Visuospatial memory	9	0.0125191	0.0862452	0.00743824	73	mem	20
St Laurent et al., 2023	Procedural memory	9	-0.0185073	0.105996	0.0112352	74	mem	20
St Laurent et al., 2023	Executive attention	9	0.0659764	0.0709042	0.0050274	75	ef	20
Zahran et al., 2024	Working memory	10	-0.00940715	0.0175961	0.000309623	76	mem	20
Zahran et al., 2024	Inhibition	10	-0.019147	0.0629117	0.00395788	77	inh	20
Zahran et al., 2024	Vocabulary	10	-0.0016758	0.00228518	5.22205e-06	78	voc	20
Padmapriya et al., 2024 (CS)	Exectuive functioning	11	0.0223581	0.0231273	0.000534871	79	ef	20
Padmapriya et al., 2024 (CS)	Academic acheivement	11	0.0297528	0.0232883	0.000542347	80	aca	20
Padmapriya et al., 2024 (Lon)	Exectuive functioning	11	0.00497749	0.0265241	0.000703526	81	ef	20
Padmapriya et al., 2024 (Lon)	Academic acheivement	11	0.0161662	0.0295737	0.000874602	82	aca	20
Lu et al., 2023	Working memory	1	0.112664	0.0882754	0.00779254	83	mem	30
Lu et al., 2023	Inhibition	1	-0.0241423	0.0882754	0.00779254	84	inh	30
Lu et al., 2023	Cognitive flexibility	1	-0.0591995	0.0882518	0.00778837	85	cf	30
Bezerra et al., 2021	Inhibition	2	-0.234097	0.0963203	0.00927759	86	inh	30
Watson et al., 2020	Literacy ISCOLE	3	-0.0976016	0.0312269	0.000975121	87	aca	30
Watson et al., 2020	Numeracy ISCOLE	3	-0.098625	0.030376	0.000922699	88	aca	30
Watson et al., 2020	Literacy Checkpoint	4	-0.0489534	0.0179627	0.00032266	89	aca	30
Watson et al., 2020	Numeracy Checkpoint	4	-0.0512601	0.0184055	0.000338761	90	aca	30
Kuzik et al., 2020	Inhibition	5	-0.0520457	0.104091	0.010835	91	inh	30
Kuzik et al., 2020	Working memory	5	0.0925256	0.0786468	0.00618532	92	mem	30
Kuzik et al., 2020	Vocabulary	5	-0.0641896	0.0782131	0.00611728	93	voc	30
Kuzik et al., 2020	Behavioural Self-Regulation	5	-0.0148702	0.105578	0.0111468	94	sr	30
Kuzik et al., 2020	Cognitive Self-Regulation	5	-0.204713	0.104091	0.010835	95	sr	30
Lau et al., 2024	Cognitive flexibility	6	0.161861	0.107753	0.0116107	96	cf	30
Lau et al., 2024	Inhibition	6	-0.0273882	0.099361	0.00987261	97	inh	30
Lau et al., 2024	Working memory	6	-0.256299	0.0891086	0.00794034	98	mem	30
Taylor et al., 2023 (CS)	Heads-to-knees	7	-0.14421	0.0424904	0.00180544	99	inh	30
Taylor et al., 2023 (CS)	Statue	7	-0.157086	0.0412028	0.00169767	100	inh	30
Taylor et al., 2023 (CS)	Exectuive functioning	7	-0.0128759	0.043778	0.00191651	101	ef	30
Taylor et al., 2023 (CS)	Attentional problems	7	-0.0270394	0.043778	0.00191651	102	attent	30
Taylor et al., 2023 (CS)	Hyperactivity	7	-0.0128759	0.0424904	0.00180544	103	hyp	30
Taylor et al., 2023 (Long)	Hyperactivity	7	0.01238	0.0408541	0.00166905	104	hyp	30
Taylor et al., 2023 (Long)	Heads-to-knees	7	-0.08437	0.0492159	0.0024222	105	inh	30
Taylor et al., 2023 (Long)	Statue	7	-0.042185	0.0492159	0.0024222	106	inh	30
Taylor et al., 2023 (Long)	Exectuive functioning	7	0.0562467	0.0492159	0.0024222	107	ef	30
Taylor et al., 2023 (Long)	Attentional problems	7	-0.042185	0.0478097	0.00228577	108	attent	30
Fariclough et al., 2021	Exectuutive function	8	-0.0610359	0.0499258	0.00249258	109	ef	30
Fariclough et al., 2021	Switching errors	8	-0.132162	0.0492515	0.00242571	110	mem	30
Fariclough et al., 2021	Spatioal working memeory	8	-0.056759	0.0500155	0.00250155	111	mem	30
St Laurent et al., 2023	Efortful control	9	0.0113051	0.048863	0.00238759	112	ef	30
St Laurent et al., 2023	Receptive vocabulary	9	0.066827	0.0398094	0.00158479	113	voc	30
St Laurent et al., 2023	Visuospatial memory	9	0.0185893	0.128063	0.0164002	114	mem	30
St Laurent et al., 2023	Procedural memory	9	-0.027481	0.157391	0.024772	115	mem	30
St Laurent et al., 2023	Executive attention	9	0.0979665	0.105284	0.0110846	116	ef	30
Zahran et al., 2024	Working memory	10	-0.0139784	0.0261466	0.000683647	117	mem	30
Zahran et al., 2024	Inhibition	10	-0.0284512	0.0934826	0.008739	118	inh	30
Zahran et al., 2024	Vocabulary	10	-0.00249013	0.00339563	1.15303e-05	119	voc	30
Padmapriya et al., 2024 (CS)	Exectuive functioning	11	0.0332184	0.0343611	0.00118069	120	ef	30
Padmapriya et al., 2024 (CS)	Academic acheivement	11	0.0442049	0.0346004	0.00119719	121	aca	30
Padmapriya et al., 2024 (Lon)	Exectuive functioning	11	0.00739905	0.0394281	0.00155457	122	ef	30
Padmapriya et al., 2024 (Lon)	Academic acheivement	11	0.0240311	0.0439613	0.0019326	123	aca	30
Lu et al., 2023	Working memory	1	0.147918	0.115898	0.0134324	124	mem	40
Lu et al., 2023	Inhibition	1	-0.0316968	0.115898	0.0134324	125	inh	40
Lu et al., 2023	Cognitive flexibility	1	-0.0777239	0.115867	0.0134252	126	cf	40
Bezerra et al., 2021	Inhibition	2	-0.307921	0.126695	0.0160517	127	inh	40
Watson et al., 2020	Literacy ISCOLE	3	-0.129417	0.0414059	0.00171445	128	aca	40
Watson et al., 2020	Numeracy ISCOLE	3	-0.130774	0.0402776	0.00162228	129	aca	40
Watson et al., 2020	Literacy Checkpoint	4	-0.0643784	0.0236227	0.000558032	130	aca	40
Watson et al., 2020	Numeracy Checkpoint	4	-0.0674119	0.0242049	0.000585878	131	aca	40
Kuzik et al., 2020	Inhibition	5	-0.0686636	0.137327	0.0188588	132	inh	40
Kuzik et al., 2020	Working memory	5	0.122069	0.103758	0.0107658	133	mem	40
Kuzik et al., 2020	Vocabulary	5	-0.0846851	0.103186	0.0106474	134	voc	40
Kuzik et al., 2020	Behavioural Self-Regulation	5	-0.0196182	0.139289	0.0194014	135	sr	40
Kuzik et al., 2020	Cognitive Self-Regulation	5	-0.270077	0.137327	0.0188588	136	sr	40
Lau et al., 2024	Cognitive flexibility	6	0.206393	0.137399	0.0188784	137	cf	40
Lau et al., 2024	Inhibition	6	-0.0349233	0.126698	0.0160523	138	inh	40
Lau et al., 2024	Working memory	6	-0.326814	0.113625	0.0129105	139	mem	40
Taylor et al., 2023 (CS)	Heads-to-knees	7	-0.189335	0.0557863	0.00311212	140	inh	40
Taylor et al., 2023 (CS)	Statue	7	-0.20624	0.0540958	0.00292636	141	inh	40
Taylor et al., 2023 (CS)	Exectuive functioning	7	-0.0169049	0.0574768	0.00330359	142	ef	40
Taylor et al., 2023 (CS)	Attentional problems	7	-0.0355004	0.0574768	0.00330359	143	attent	40
Taylor et al., 2023 (CS)	Hyperactivity	7	-0.0169049	0.0557863	0.00311212	144	hyp	40
Taylor et al., 2023 (Long)	Hyperactivity	7	0.0162685	0.053686	0.00288219	145	hyp	40
Taylor et al., 2023 (Long)	Heads-to-knees	7	-0.110548	0.0644864	0.00415849	146	inh	40
Taylor et al., 2023 (Long)	Statue	7	-0.055274	0.0644864	0.00415849	147	inh	40
Taylor et al., 2023 (Long)	Exectuive functioning	7	0.0736987	0.0644864	0.00415849	148	ef	40
Taylor et al., 2023 (Long)	Attentional problems	7	-0.055274	0.0626439	0.00392426	149	attent	40
Fariclough et al., 2021	Exectuutive function	8	-0.0800162	0.0654511	0.00428385	150	ef	40
Fariclough et al., 2021	Switching errors	8	-0.173261	0.0645672	0.00416892	151	mem	40
Fariclough et al., 2021	Spatioal working memeory	8	-0.0744092	0.0655688	0.00429926	152	mem	40
St Laurent et al., 2023	Efortful control	9	0.0149266	0.064516	0.00416232	153	ef	40
St Laurent et al., 2023	Receptive vocabulary	9	0.0882347	0.0525621	0.00276278	154	voc	40
St Laurent et al., 2023	Visuospatial memory	9	0.0245442	0.169088	0.0285906	155	mem	40
St Laurent et al., 2023	Procedural memory	9	-0.0362844	0.207811	0.0431853	156	mem	40
St Laurent et al., 2023	Executive attention	9	0.12935	0.139011	0.019324	157	ef	40
Zahran et al., 2024	Working memory	10	-0.0184688	0.0345459	0.00119342	158	mem	40
Zahran et al., 2024	Inhibition	10	-0.0375908	0.123513	0.0152554	159	inh	40
Zahran et al., 2024	Vocabulary	10	-0.00329005	0.00448643	2.0128e-05	160	voc	40
Padmapriya et al., 2024 (CS)	Exectuive functioning	11	0.0438838	0.0453934	0.00206056	161	ef	40
Padmapriya et al., 2024 (CS)	Academic acheivement	11	0.0583978	0.0457096	0.00208936	162	aca	40
Padmapriya et al., 2024 (Lon)	Exectuive functioning	11	0.0097795	0.052113	0.00271576	163	ef	40
Padmapriya et al., 2024 (Lon)	Academic acheivement	11	0.0317625	0.0581047	0.00337616	164	aca	40
Lu et al., 2023	Working memory	1	0.182172	0.142737	0.0203738	165	mem	50
Lu et al., 2023	Inhibition	1	-0.0390369	0.142737	0.0203738	166	inh	50
Lu et al., 2023	Cognitive flexibility	1	-0.0957226	0.142699	0.0203629	167	cf	50
Bezerra et al., 2021	Inhibition	2	-0.379898	0.156311	0.0244331	168	inh	50
Watson et al., 2020	Literacy ISCOLE	3	-0.160909	0.0514816	0.00265035	169	aca	50
Watson et al., 2020	Numeracy ISCOLE	3	-0.162596	0.0500787	0.00250787	170	aca	50
Watson et al., 2020	Literacy Checkpoint	4	-0.0794114	0.0291389	0.000849073	171	aca	50
Watson et al., 2020	Numeracy Checkpoint	4	-0.0831532	0.029857	0.000891443	172	aca	50
Kuzik et al., 2020	Inhibition	5	-0.0849554	0.169911	0.0288697	173	inh	50
Kuzik et al., 2020	Working memory	5	0.151032	0.128377	0.0164807	174	mem	50
Kuzik et al., 2020	Vocabulary	5	-0.104778	0.127669	0.0162994	175	voc	50
Kuzik et al., 2020	Behavioural Self-Regulation	5	-0.024273	0.172338	0.0297005	176	sr	50
Kuzik et al., 2020	Cognitive Self-Regulation	5	-0.334158	0.169911	0.0288697	177	sr	50
Lau et al., 2024	Cognitive flexibility	6	0.247548	0.164795	0.0271575	178	cf	50
Lau et al., 2024	Inhibition	6	-0.0418869	0.151961	0.0230921	179	inh	50
Lau et al., 2024	Working memory	6	-0.391979	0.136281	0.0185725	180	mem	50
Taylor et al., 2023 (CS)	Heads-to-knees	7	-0.23318	0.0687049	0.00472036	181	inh	50
Taylor et al., 2023 (CS)	Statue	7	-0.254	0.0666229	0.00443861	182	inh	50
Taylor et al., 2023 (CS)	Exectuive functioning	7	-0.0208197	0.0707868	0.00501078	183	ef	50
Taylor et al., 2023 (CS)	Attentional problems	7	-0.0437213	0.0707868	0.00501078	184	attent	50
Taylor et al., 2023 (CS)	Hyperactivity	7	-0.0208197	0.0687049	0.00472036	185	hyp	50
Taylor et al., 2023 (Long)	Hyperactivity	7	0.0200528	0.0661742	0.00437902	186	hyp	50
Taylor et al., 2023 (Long)	Heads-to-knees	7	-0.135891	0.0792696	0.00628367	187	inh	50
Taylor et al., 2023 (Long)	Statue	7	-0.0679453	0.0792696	0.00628367	188	inh	50
Taylor et al., 2023 (Long)	Exectuive functioning	7	0.0905938	0.0792696	0.00628367	189	ef	50
Taylor et al., 2023 (Long)	Attentional problems	7	-0.0679453	0.0770047	0.00592973	190	attent	50
Fariclough et al., 2021	Exectuutive function	8	-0.0984081	0.0804952	0.00647948	191	ef	50
Fariclough et al., 2021	Switching errors	8	-0.213085	0.0794081	0.00630564	192	mem	50
Fariclough et al., 2021	Spatioal working memeory	8	-0.0915124	0.0806399	0.0065028	193	mem	50
St Laurent et al., 2023	Efortful control	9	0.0184826	0.079886	0.00638177	194	ef	50
St Laurent et al., 2023	Receptive vocabulary	9	0.109255	0.0650843	0.00423596	195	voc	50
St Laurent et al., 2023	Visuospatial memory	9	0.0303915	0.20937	0.0438358	196	mem	50
St Laurent et al., 2023	Procedural memory	9	-0.0449286	0.257318	0.0662127	197	mem	50
St Laurent et al., 2023	Executive attention	9	0.160165	0.172128	0.029628	198	ef	50
Zahran et al., 2024	Working memory	10	-0.0228833	0.0428033	0.00183212	199	mem	50
Zahran et al., 2024	Inhibition	10	-0.046576	0.153035	0.0234198	200	inh	50
Zahran et al., 2024	Vocabulary	10	-0.00407645	0.0055588	3.09002e-05	201	voc	50
Padmapriya et al., 2024 (CS)	Exectuive functioning	11	0.0543665	0.0562368	0.00316257	202	ef	50
Padmapriya et al., 2024 (CS)	Academic acheivement	11	0.0723475	0.0566284	0.00320677	203	aca	50
Padmapriya et al., 2024 (Lon)	Exectuive functioning	11	0.0121214	0.0645922	0.00417216	204	ef	50
Padmapriya et al., 2024 (Lon)	Academic acheivement	11	0.0393685	0.0720188	0.0051867	205	aca	50
Lu et al., 2023	Working memory	1	0.215501	0.168851	0.0285106	206	mem	60
Lu et al., 2023	Inhibition	1	-0.0461787	0.168851	0.0285106	207	inh	60
Lu et al., 2023	Cognitive flexibility	1	-0.113235	0.168806	0.0284953	208	cf	60
Bezerra et al., 2021	Inhibition	2	-0.450162	0.185221	0.0343069	209	inh	60
Watson et al., 2020	Literacy ISCOLE	3	-0.192098	0.0614603	0.00377736	210	aca	60
Watson et al., 2020	Numeracy ISCOLE	3	-0.194112	0.0597854	0.0035743	211	aca	60
Watson et al., 2020	Literacy Checkpoint	4	-0.0940805	0.0345215	0.00119173	212	aca	60
Watson et al., 2020	Numeracy Checkpoint	4	-0.0985135	0.0353723	0.0012512	213	aca	60
Kuzik et al., 2020	Inhibition	5	-0.100942	0.201884	0.0407571	214	inh	60
Kuzik et al., 2020	Working memory	5	0.179452	0.152535	0.0232668	215	mem	60
Kuzik et al., 2020	Vocabulary	5	-0.124495	0.151693	0.0230109	216	voc	60
Kuzik et al., 2020	Behavioural Self-Regulation	5	-0.0288406	0.204768	0.0419299	217	sr	60
Kuzik et al., 2020	Cognitive Self-Regulation	5	-0.397038	0.201884	0.0407571	218	sr	60
Lau et al., 2024	Cognitive flexibility	6	0.285845	0.190291	0.0362105	219	cf	60
Lau et al., 2024	Inhibition	6	-0.0483671	0.17547	0.0307898	220	inh	60
Lau et al., 2024	Working memory	6	-0.452621	0.157365	0.0247636	221	mem	60
Taylor et al., 2023 (CS)	Heads-to-knees	7	-0.275841	0.0812746	0.00660555	222	inh	60
Taylor et al., 2023 (CS)	Statue	7	-0.30047	0.0788117	0.00621128	223	inh	60
Taylor et al., 2023 (CS)	Exectuive functioning	7	-0.0246287	0.0837374	0.00701195	224	ef	60
Taylor et al., 2023 (CS)	Attentional problems	7	-0.0517202	0.0837374	0.00701195	225	attent	60
Taylor et al., 2023 (CS)	Hyperactivity	7	-0.0246287	0.0812746	0.00660555	226	hyp	60
Taylor et al., 2023 (Long)	Hyperactivity	7	0.0237405	0.0783436	0.00613773	227	hyp	60
Taylor et al., 2023 (Long)	Heads-to-knees	7	-0.160466	0.0936052	0.00876194	228	inh	60
Taylor et al., 2023 (Long)	Statue	7	-0.0802331	0.0936052	0.00876194	229	inh	60
Taylor et al., 2023 (Long)	Exectuive functioning	7	0.106977	0.0936052	0.00876194	230	ef	60
Taylor et al., 2023 (Long)	Attentional problems	7	-0.0802331	0.0909308	0.00826841	231	attent	60
Fariclough et al., 2021	Exectuutive function	8	-0.116259	0.0950965	0.00904334	232	ef	60
Fariclough et al., 2021	Switching errors	8	-0.251737	0.0938121	0.00880072	233	mem	60
Fariclough et al., 2021	Spatioal working memeory	8	-0.108112	0.0952674	0.00907588	234	mem	60
St Laurent et al., 2023	Efortful control	9	0.0219773	0.094991	0.00902328	235	ef	60
St Laurent et al., 2023	Receptive vocabulary	9	0.129913	0.0773905	0.0059893	236	voc	60
St Laurent et al., 2023	Visuospatial memory	9	0.036138	0.248958	0.0619802	237	mem	60
St Laurent et al., 2023	Procedural memory	9	-0.0534238	0.305973	0.0936193	238	mem	60
St Laurent et al., 2023	Executive attention	9	0.19045	0.204674	0.0418915	239	ef	60
Zahran et al., 2024	Working memory	10	-0.0272265	0.0509273	0.00259359	240	mem	60
Zahran et al., 2024	Inhibition	10	-0.0554161	0.182081	0.0331537	241	inh	60
Zahran et al., 2024	Vocabulary	10	-0.00485016	0.00661386	4.37431e-05	242	voc	60
Padmapriya et al., 2024 (CS)	Exectuive functioning	11	0.0646777	0.0669026	0.00447596	243	ef	60
Padmapriya et al., 2024 (CS)	Academic acheivement	11	0.0860689	0.0673685	0.00453852	244	aca	60
Padmapriya et al., 2024 (Lon)	Exectuive functioning	11	0.0144269	0.0768783	0.00591027	245	ef	60
Padmapriya et al., 2024 (Lon)	Academic acheivement	11	0.0468567	0.0857174	0.00734747	246	aca	60

## Sheet: MVPA - Cognitive
Study	Outcome	num	g	seg	vg	esid	type	Time
Lu, Zhaoxu; Qu, Xiao; Chang, Jiahui; Xu, Mengxue; Song, Guochao; Wang, Xiaojuan; Okely, Anthony D.; Zhang, Ting; Guan, Hongyan; Wu, Jianxin	Working memory	1	-0.0606309	0.0433685	0.00188082	1	mem	10
Lu, Zhaoxu; Qu, Xiao; Chang, Jiahui; Xu, Mengxue; Song, Guochao; Wang, Xiaojuan; Okely, Anthony D.; Zhang, Ting; Guan, Hongyan; Wu, Jianxin	Inhibition	1	-0.00594421	0.043975	0.0019338	2	inh	10
Lu, Zhaoxu; Qu, Xiao; Chang, Jiahui; Xu, Mengxue; Song, Guochao; Wang, Xiaojuan; Okely, Anthony D.; Zhang, Ting; Guan, Hongyan; Wu, Jianxin	Cognitive flexibility	1	0.0942874	0.0432953	0.00187448	3	cf	10
Bezerra, Thayna Alves; Clark, Cain Craig Truman; Souza Filho, Anastacio Neco De; Fortes, Leonardo De Souza; Mota, Jorge Augusto Pinto Silva; Duncan, Michael Joseph; Martins, Clarice Maria De Lucena	Inhibition	2	-0.212371	0.105773	0.0111879	4	inh	10
Watson, Amanda; Dumuid, Dorothea; Olds, Tim	Literacy ISCOLE	3	0.0169231	0.0273993	0.000750724	5	aca	10
Watson, Amanda; Dumuid, Dorothea; Olds, Tim	Numeracy ISCOLE	3	0.0357059	0.0271514	0.000737198	6	aca	10
Watson, Amanda; Dumuid, Dorothea; Olds, Tim	Literacy Checkpoint	4	-0.00483048	0.00834356	6.9615e-05	7	aca	10
Watson, Amanda; Dumuid, Dorothea; Olds, Tim	Numeracy Checkpoint	4	0.000765349	0.00861018	7.41352e-05	8	aca	10
Kuzik, Nicholas; Naylor, Patti-Jean; Spence, John C.; Carson, Valerie	Inhibition	5	0.0332745	0.0415932	0.00172999	9	inh	10
Kuzik, Nicholas; Naylor, Patti-Jean; Spence, John C.; Carson, Valerie	Working memory	5	-0.0305017	0.0341988	0.00116956	10	mem	10
Kuzik, Nicholas; Naylor, Patti-Jean; Spence, John C.; Carson, Valerie	Vocabulary	5	0.0341988	0.0294618	0.000867999	11	voc	10
Kuzik, Nicholas; Naylor, Patti-Jean; Spence, John C.; Carson, Valerie	Behavioural Self-Regulation	5	-0.00831863	0.0415932	0.00172999	12	sr	10
Kuzik, Nicholas; Naylor, Patti-Jean; Spence, John C.; Carson, Valerie	Cognitive Self-Regulation	5	0.0720948	0.0388203	0.00150701	13	sr	10
Lau et al.	Cognitive flexibility	6	-0.0216767	0.060385	0.00364635	14	cf	10
Lau et al.	Inhibition	6	0.0262482	0.0251858	0.000634326	15	inh	10
Lau et al.	Working memory	6	0.0325666	0.0226057	0.000511016	16	mem	10
Taylor et al.	Heads-to-knees	7	0.0229172	0.0209244	0.000437832	17	inh	10
Taylor et al.	Statue	7	0.0338777	0.0229172	0.0005252	18	inh	10
Taylor et al.	Exectuive functioning	7	0.0229172	0.019928	0.000397127	19	ef	10
Taylor et al.	Attentional problems	7	0.0229172	0.019928	0.000397127	20	attent	10
Taylor et al.	Hyperactivity	7	-0.00498201	0.0209244	0.000437832	21	hyp	10
Taylor et al.(long)	Hyperactivity	7	-0.0443708	0.0215515	0.000464468	22	hyp	10
Taylor et al. (long)	Heads-to-knees	7	0.0291969	0.017772	0.000315844	23	inh	10
Taylor et al. (long)	Statue	7	0.0291969	0.0152332	0.000232049	24	inh	10
Taylor et al. (long)	Exectuive functioning	7	-0.0583938	0.0190414	0.000362577	25	ef	10
Taylor et al. (long)	Attentional problems	7	0.0152332	0.017772	0.000315844	26	attent	10
Fariclough et al., 2021	Exectuutive function	8	0.0271566	0.0298631	0.000891806	27	ef	10
Fariclough et al., 2021	Switching errors	8	0.060485	0.029453	0.000867477	28	mem	10
Fariclough et al., 2021	Spatioal working memeory	8	0.000676836	0.0299244	0.000895468	29	mem	10
St Laurent	Efortful control	9	-0.0335358	0.036314	0.0013187	30	ef	10
St Laurent	Receptive vocabulary	9	-0.084997	0.0295388	0.00087254	31	voc	10
St Laurent	Visuospatial memory	9	-0.0705207	0.0893085	0.007976	32	mem	10
St Laurent	Procedural memory	9	-0.0157867	0.10656	0.0113551	33	mem	10
St Laurent	Executive attention	9	-0.00695568	0.0408646	0.00166992	34	ef	10
Zahran	Working memory	10	0.0056564	0.014141	0.000199968	35	mem	10
Zahran	Inhibition	10	-0.0160029	0.053343	0.00284547	36	inh	10
Zahran	Vocabulary	10	0.0019871	0.00135046	1.82373e-06	37	voc	10
Padmapriya (CS)	Exectuive functioning	11	-0.0331453	0.0214638	0.000460695	38	ef	10
Padmapriya (CS)	Academic acheivement	11	-0.037264	0.0221142	0.000489039	39	aca	10
Padmapriya (Lon)	Exectuive functioning	11	-0.0246465	0.0233283	0.000544211	40	ef	10
Padmapriya (Lon)	Academic acheivement	11	-0.0481163	0.0244824	0.000599388	41	aca	10
Lu, Zhaoxu; Qu, Xiao; Chang, Jiahui; Xu, Mengxue; Song, Guochao; Wang, Xiaojuan; Okely, Anthony D.; Zhang, Ting; Guan, Hongyan; Wu, Jianxin	Working memory	1	-0.116041	0.0830022	0.00688936	42	mem	20
Lu, Zhaoxu; Qu, Xiao; Chang, Jiahui; Xu, Mengxue; Song, Guochao; Wang, Xiaojuan; Okely, Anthony D.; Zhang, Ting; Guan, Hongyan; Wu, Jianxin	Inhibition	1	-0.0113765	0.084163	0.00708342	43	inh	20
Lu, Zhaoxu; Qu, Xiao; Chang, Jiahui; Xu, Mengxue; Song, Guochao; Wang, Xiaojuan; Okely, Anthony D.; Zhang, Ting; Guan, Hongyan; Wu, Jianxin	Cognitive flexibility	1	0.180455	0.0828621	0.00686612	44	cf	20
Bezerra, Thayna Alves; Clark, Cain Craig Truman; Souza Filho, Anastacio Neco De; Fortes, Leonardo De Souza; Mota, Jorge Augusto Pinto Silva; Duncan, Michael Joseph; Martins, Clarice Maria De Lucena	Inhibition	2	-0.393738	0.196103	0.0384566	45	inh	20
Watson, Amanda; Dumuid, Dorothea; Olds, Tim	Literacy ISCOLE	3	0.0303116	0.0490759	0.00240844	46	aca	20
Watson, Amanda; Dumuid, Dorothea; Olds, Tim	Numeracy ISCOLE	3	0.0639541	0.0486318	0.00236505	47	aca	20
Watson, Amanda; Dumuid, Dorothea; Olds, Tim	Literacy Checkpoint	4	-0.00907098	0.0156681	0.000245488	48	aca	20
Watson, Amanda; Dumuid, Dorothea; Olds, Tim	Numeracy Checkpoint	4	0.00143722	0.0161687	0.000261428	49	aca	20
Kuzik, Nicholas; Naylor, Patti-Jean; Spence, John C.; Carson, Valerie	Inhibition	5	0.0640719	0.0800898	0.00641438	50	inh	20
Kuzik, Nicholas; Naylor, Patti-Jean; Spence, John C.; Carson, Valerie	Working memory	5	-0.0587325	0.0658516	0.00433644	51	mem	20
Kuzik, Nicholas; Naylor, Patti-Jean; Spence, John C.; Carson, Valerie	Vocabulary	5	0.0658516	0.0567303	0.00321833	52	voc	20
Kuzik, Nicholas; Naylor, Patti-Jean; Spence, John C.; Carson, Valerie	Behavioural Self-Regulation	5	-0.016018	0.0800898	0.00641438	53	sr	20
Kuzik, Nicholas; Naylor, Patti-Jean; Spence, John C.; Carson, Valerie	Cognitive Self-Regulation	5	0.138822	0.0747505	0.00558764	54	sr	20
Lau et al.	Cognitive flexibility	6	-0.0409009	0.113938	0.0129819	55	cf	20
Lau et al.	Inhibition	6	0.0495268	0.0475223	0.00225837	56	inh	20
Lau et al.	Working memory	6	0.0614488	0.0426538	0.00181935	57	mem	20
Taylor et al.	Heads-to-knees	7	0.0437607	0.0399554	0.00159644	58	inh	20
Taylor et al.	Statue	7	0.0646897	0.0437607	0.001915	59	inh	20
Taylor et al.	Exectuive functioning	7	0.0437607	0.0380528	0.00144801	60	ef	20
Taylor et al.	Attentional problems	7	0.0437607	0.0380528	0.00144801	61	attent	20
Taylor et al.	Hyperactivity	7	-0.00951319	0.0399554	0.00159644	62	hyp	20
Taylor et al.(long)	Hyperactivity	7	-0.0836018	0.0406066	0.00164889	63	hyp	20
Taylor et al. (long)	Heads-to-knees	7	0.0550168	0.0334885	0.00112148	64	inh	20
Taylor et al. (long)	Statue	7	0.0550168	0.0287044	0.000823943	65	inh	20
Taylor et al. (long)	Exectuive functioning	7	-0.110034	0.0358805	0.00128741	66	ef	20
Taylor et al. (long)	Attentional problems	7	0.0287044	0.0334885	0.00112148	67	attent	20
Fariclough et al., 2021	Exectuutive function	8	0.0503121	0.0553263	0.003061	68	ef	20
Fariclough et al., 2021	Switching errors	8	0.112059	0.0545665	0.0029775	69	mem	20
Fariclough et al., 2021	Spatioal working memeory	8	0.00125395	0.0554398	0.00307357	70	mem	20
St Laurent	Efortful control	9	-0.0621393	0.0672869	0.00452753	71	ef	20
St Laurent	Receptive vocabulary	9	-0.157493	0.054733	0.00299571	72	voc	20
St Laurent	Visuospatial memory	9	-0.130669	0.165482	0.0273841	73	mem	20
St Laurent	Procedural memory	9	-0.0292515	0.197448	0.0389857	74	mem	20
St Laurent	Executive attention	9	-0.0128883	0.0757189	0.00573336	75	ef	20
Zahran	Working memory	10	0.0108459	0.0271147	0.000735206	76	mem	20
Zahran	Inhibition	10	-0.0306848	0.102283	0.0104617	77	inh	20
Zahran	Vocabulary	10	0.00381016	0.00258943	6.70516e-06	78	voc	20
Padmapriya (CS)	Exectuive functioning	11	-0.0626889	0.0405952	0.00164797	79	ef	20
Padmapriya (CS)	Academic acheivement	11	-0.0704786	0.0418254	0.00174936	80	aca	20
Padmapriya (Lon)	Exectuive functioning	11	-0.0466148	0.0441217	0.00194672	81	ef	20
Padmapriya (Lon)	Academic acheivement	11	-0.0910039	0.0463044	0.0021441	82	aca	20
Lu et al., 2023	Working memory	1	-0.167123	0.119541	0.01429	83	mem	30
Lu et al., 2023	Inhibition	1	-0.0163846	0.121213	0.0146925	84	inh	30
Lu et al., 2023	Cognitive flexibility	1	0.259894	0.119339	0.0142418	85	cf	30
Bezerra et al., 2021	Inhibition	2	-0.552329	0.275091	0.0756751	86	inh	30
Watson et al., 2020	Literacy ISCOLE	3	0.0414188	0.067059	0.00449692	87	aca	30
Watson et al., 2020	Numeracy ISCOLE	3	0.0873892	0.0664522	0.00441589	88	aca	30
Watson et al., 2020	Literacy Checkpoint	4	-0.0128565	0.0222067	0.000493136	89	aca	30
Watson et al., 2020	Numeracy Checkpoint	4	0.002037	0.0229163	0.000525155	90	aca	30
Kuzik et al., 2020	Inhibition	5	0.0927684	0.11596	0.0134468	91	inh	30
Kuzik et al., 2020	Working memory	5	-0.0850377	0.0953453	0.00909072	92	mem	30
Kuzik et al., 2020	Vocabulary	5	0.0953453	0.0821386	0.00674676	93	voc	30
Kuzik et al., 2020	Behavioural Self-Regulation	5	-0.0231921	0.11596	0.0134468	94	sr	30
Kuzik et al., 2020	Cognitive Self-Regulation	5	0.200998	0.10823	0.0117137	95	sr	30
Lau et al., 2024	Cognitive flexibility	6	-0.0581992	0.162126	0.026285	96	cf	30
Lau et al., 2024	Inhibition	6	0.0704733	0.067621	0.00457259	97	inh	30
Lau et al., 2024	Working memory	6	0.0874374	0.0606935	0.0036837	98	mem	30
Taylor et al., 2023 (CS)	Heads-to-knees	7	0.0629003	0.0574307	0.00329829	99	inh	30
Taylor et al., 2023 (CS)	Statue	7	0.0929831	0.0629003	0.00395645	100	inh	30
Taylor et al., 2023 (CS)	Exectuive functioning	7	0.0629003	0.0546959	0.00299164	101	ef	30
Taylor et al., 2023 (CS)	Attentional problems	7	0.0629003	0.0546959	0.00299164	102	attent	30
Taylor et al., 2023 (CS)	Hyperactivity	7	-0.013674	0.0574307	0.00329829	103	hyp	30
Taylor et al., 2023 (Long)	Hyperactivity	7	-0.118818	0.0577115	0.00333062	104	hyp	30
Taylor et al., 2023 (Long)	Heads-to-knees	7	0.0781989	0.0475993	0.0022657	105	inh	30
Taylor et al., 2023 (Long)	Statue	7	0.0781989	0.0407994	0.00166459	106	inh	30
Taylor et al., 2023 (Long)	Exectuive functioning	7	-0.156398	0.0509993	0.00260093	107	ef	30
Taylor et al., 2023 (Long)	Attentional problems	7	0.0407994	0.0475993	0.0022657	108	attent	30
Fariclough et al., 2021	Exectuutive function	8	0.0705354	0.0775652	0.00601636	109	ef	30
Fariclough et al., 2021	Switching errors	8	0.157101	0.0764999	0.00585223	110	mem	30
Fariclough et al., 2021	Spatioal working memeory	8	0.00175799	0.0777243	0.00604107	111	mem	30
St Laurent et al., 2023	Efortful control	9	-0.0871283	0.094346	0.00890118	112	ef	30
St Laurent et al., 2023	Receptive vocabulary	9	-0.220828	0.0767437	0.00588959	113	voc	30
St Laurent et al., 2023	Visuospatial memory	9	-0.183217	0.232029	0.0538375	114	mem	30
St Laurent et al., 2023	Procedural memory	9	-0.0410149	0.276851	0.0766463	115	mem	30
St Laurent et al., 2023	Executive attention	9	-0.0180713	0.106169	0.0112719	116	ef	30
Zahran et al., 2024	Working memory	10	0.0156456	0.0391141	0.00152991	117	mem	30
Zahran et al., 2024	Inhibition	10	-0.0442641	0.147547	0.0217701	118	inh	30
Zahran et al., 2024	Vocabulary	10	0.00549633	0.00373537	1.3953e-05	119	voc	30
Padmapriya et al., 2024 (CS)	Exectuive functioning	11	-0.0893784	0.0578785	0.00334992	120	ef	30
Padmapriya et al., 2024 (CS)	Academic acheivement	11	-0.100485	0.0596324	0.00355602	121	aca	30
Padmapriya et al., 2024 (Lon)	Exectuive functioning	11	-0.0664609	0.0629063	0.0039572	122	ef	30
Padmapriya et al., 2024 (Lon)	Academic acheivement	11	-0.129749	0.0660183	0.00435842	123	aca	30
Lu, Zhaoxu; Qu, Xiao; Chang, Jiahui; Xu, Mengxue; Song, Guochao; Wang, Xiaojuan; Okely, Anthony D.; Zhang, Ting; Guan, Hongyan; Wu, Jianxin	Working memory	1	-0.214562	0.153473	0.023554	124	mem	40
Lu, Zhaoxu; Qu, Xiao; Chang, Jiahui; Xu, Mengxue; Song, Guochao; Wang, Xiaojuan; Okely, Anthony D.; Zhang, Ting; Guan, Hongyan; Wu, Jianxin	Inhibition	1	-0.0210355	0.15562	0.0242175	125	inh	40
Lu, Zhaoxu; Qu, Xiao; Chang, Jiahui; Xu, Mengxue; Song, Guochao; Wang, Xiaojuan; Okely, Anthony D.; Zhang, Ting; Guan, Hongyan; Wu, Jianxin	Cognitive flexibility	1	0.333667	0.153214	0.0234746	126	cf	40
Bezerra, Thayna Alves; Clark, Cain Craig Truman; Souza Filho, Anastacio Neco De; Fortes, Leonardo De Souza; Mota, Jorge Augusto Pinto Silva; Duncan, Michael Joseph; Martins, Clarice Maria De Lucena	Inhibition	2	-0.693485	0.345395	0.119297	127	inh	40
Watson, Amanda; Dumuid, Dorothea; Olds, Tim	Literacy ISCOLE	3	0.0509314	0.0824604	0.00679972	128	aca	40
Watson, Amanda; Dumuid, Dorothea; Olds, Tim	Numeracy ISCOLE	3	0.10746	0.0817142	0.0066772	129	aca	40
Watson, Amanda; Dumuid, Dorothea; Olds, Tim	Literacy Checkpoint	4	-0.0162805	0.0281209	0.000790784	130	aca	40
Watson, Amanda; Dumuid, Dorothea; Olds, Tim	Numeracy Checkpoint	4	0.00257951	0.0290195	0.00084213	131	aca	40
Kuzik, Nicholas; Naylor, Patti-Jean; Spence, John C.; Carson, Valerie	Inhibition	5	0.119661	0.149577	0.0223732	132	inh	40
Kuzik, Nicholas; Naylor, Patti-Jean; Spence, John C.; Carson, Valerie	Working memory	5	-0.10969	0.122985	0.0151254	133	mem	40
Kuzik, Nicholas; Naylor, Patti-Jean; Spence, John C.; Carson, Valerie	Vocabulary	5	0.122985	0.10595	0.0112254	134	voc	40
Kuzik, Nicholas; Naylor, Patti-Jean; Spence, John C.; Carson, Valerie	Behavioural Self-Regulation	5	-0.0299153	0.149577	0.0223732	135	sr	40
Kuzik, Nicholas; Naylor, Patti-Jean; Spence, John C.; Carson, Valerie	Cognitive Self-Regulation	5	0.259266	0.139605	0.0194895	136	sr	40
Lau et al.	Cognitive flexibility	6	-0.0739454	0.205991	0.0424322	137	cf	40
Lau et al.	Inhibition	6	0.0895402	0.0859162	0.0073816	138	inh	40
Lau et al.	Working memory	6	0.111094	0.0771145	0.00594664	139	mem	40
Taylor et al.	Heads-to-knees	7	0.0806156	0.0736056	0.00541778	140	inh	40
Taylor et al.	Statue	7	0.119171	0.0806156	0.00649888	141	inh	40
Taylor et al.	Exectuive functioning	7	0.0806156	0.0701006	0.00491409	142	ef	40
Taylor et al.	Attentional problems	7	0.0806156	0.0701006	0.00491409	143	attent	40
Taylor et al.	Hyperactivity	7	-0.0175251	0.0736056	0.00541778	144	hyp	40
Taylor et al.(long)	Hyperactivity	7	-0.150812	0.0732515	0.00536578	145	hyp	40
Taylor et al. (long)	Heads-to-knees	7	0.0992643	0.0604217	0.00365078	146	inh	40
Taylor et al. (long)	Statue	7	0.0992643	0.0517901	0.00268221	147	inh	40
Taylor et al. (long)	Exectuive functioning	7	-0.198529	0.0647376	0.00419095	148	ef	40
Taylor et al. (long)	Attentional problems	7	0.0517901	0.0604217	0.00365078	149	attent	40
Fariclough et al., 2021	Exectuutive function	8	0.088518	0.0973399	0.00947506	150	ef	40
Fariclough et al., 2021	Switching errors	8	0.197153	0.096003	0.00921658	151	mem	40
Fariclough et al., 2021	Spatioal working memeory	8	0.00220617	0.0975396	0.00951397	152	mem	40
St Laurent	Efortful control	9	-0.109355	0.118414	0.014022	153	ef	40
St Laurent	Receptive vocabulary	9	-0.277163	0.0963216	0.00927784	154	voc	40
St Laurent	Visuospatial memory	9	-0.229957	0.291221	0.08481	155	mem	40
St Laurent	Procedural memory	9	-0.0514781	0.347477	0.120741	156	mem	40
St Laurent	Executive attention	9	-0.0226814	0.133253	0.0177565	157	ef	40
Zahran	Working memory	10	0.0201154	0.0502884	0.00252892	158	mem	40
Zahran	Inhibition	10	-0.0569097	0.189699	0.0359857	159	inh	40
Zahran	Vocabulary	10	0.00706654	0.00480251	2.30641e-05	160	voc	40
Padmapriya (CS)	Exectuive functioning	11	-0.113751	0.0736616	0.00542603	161	ef	40
Padmapriya (CS)	Academic acheivement	11	-0.127886	0.0758938	0.00575987	162	aca	40
Padmapriya (Lon)	Exectuive functioning	11	-0.0845844	0.0800605	0.00640969	163	ef	40
Padmapriya (Lon)	Academic acheivement	11	-0.16513	0.0840212	0.00705956	164	aca	40
Lu, Zhaoxu; Qu, Xiao; Chang, Jiahui; Xu, Mengxue; Song, Guochao; Wang, Xiaojuan; Okely, Anthony D.; Zhang, Ting; Guan, Hongyan; Wu, Jianxin	Working memory	1	-0.258893	0.185182	0.0342925	165	mem	50
Lu, Zhaoxu; Qu, Xiao; Chang, Jiahui; Xu, Mengxue; Song, Guochao; Wang, Xiaojuan; Okely, Anthony D.; Zhang, Ting; Guan, Hongyan; Wu, Jianxin	Inhibition	1	-0.0253816	0.187772	0.0352584	166	inh	50
Lu, Zhaoxu; Qu, Xiao; Chang, Jiahui; Xu, Mengxue; Song, Guochao; Wang, Xiaojuan; Okely, Anthony D.; Zhang, Ting; Guan, Hongyan; Wu, Jianxin	Cognitive flexibility	1	0.402605	0.18487	0.0341768	167	cf	50
Bezerra, Thayna Alves; Clark, Cain Craig Truman; Souza Filho, Anastacio Neco De; Fortes, Leonardo De Souza; Mota, Jorge Augusto Pinto Silva; Duncan, Michael Joseph; Martins, Clarice Maria De Lucena	Inhibition	2	-0.820868	0.408838	0.167149	168	inh	50
Watson, Amanda; Dumuid, Dorothea; Olds, Tim	Literacy ISCOLE	3	0.0592665	0.0959553	0.00920743	169	aca	50
Watson, Amanda; Dumuid, Dorothea; Olds, Tim	Numeracy ISCOLE	3	0.125046	0.095087	0.00904153	170	aca	50
Watson, Amanda; Dumuid, Dorothea; Olds, Tim	Literacy Checkpoint	4	-0.0194105	0.0335272	0.00112407	171	aca	50
Watson, Amanda; Dumuid, Dorothea; Olds, Tim	Numeracy Checkpoint	4	0.00307543	0.0345986	0.00119706	172	aca	50
Kuzik, Nicholas; Naylor, Patti-Jean; Spence, John C.; Carson, Valerie	Inhibition	5	0.14499	0.181237	0.0328469	173	inh	50
Kuzik, Nicholas; Naylor, Patti-Jean; Spence, John C.; Carson, Valerie	Working memory	5	-0.132907	0.149017	0.0222061	174	mem	50
Kuzik, Nicholas; Naylor, Patti-Jean; Spence, John C.; Carson, Valerie	Vocabulary	5	0.149017	0.128376	0.0164805	175	voc	50
Kuzik, Nicholas; Naylor, Patti-Jean; Spence, John C.; Carson, Valerie	Behavioural Self-Regulation	5	-0.0362474	0.181237	0.0328469	176	sr	50
Kuzik, Nicholas; Naylor, Patti-Jean; Spence, John C.; Carson, Valerie	Cognitive Self-Regulation	5	0.314144	0.169155	0.0286133	177	sr	50
Lau et al.	Cognitive flexibility	6	-0.0884144	0.246297	0.0606623	178	cf	50
Lau et al.	Inhibition	6	0.107061	0.102728	0.0105529	179	inh	50
Lau et al.	Working memory	6	0.132832	0.0922036	0.0085015	180	mem	50
Taylor et al.	Heads-to-knees	7	0.0971231	0.0886776	0.00786372	181	inh	50
Taylor et al.	Statue	7	0.143573	0.0971231	0.00943289	182	inh	50
Taylor et al.	Exectuive functioning	7	0.0971231	0.0844549	0.00713262	183	ef	50
Taylor et al.	Attentional problems	7	0.0971231	0.0844549	0.00713262	184	attent	50
Taylor et al.	Hyperactivity	7	-0.0211137	0.0886776	0.00786372	185	hyp	50
Taylor et al.(long)	Hyperactivity	7	-0.180164	0.0875081	0.00765766	186	hyp	50
Taylor et al. (long)	Heads-to-knees	7	0.118594	0.0721876	0.00521105	187	inh	50
Taylor et al. (long)	Statue	7	0.118594	0.0618751	0.00382853	188	inh	50
Taylor et al. (long)	Exectuive functioning	7	-0.237188	0.0773439	0.00598207	189	ef	50
Taylor et al. (long)	Attentional problems	7	0.0618751	0.0721876	0.00521105	190	attent	50
Fariclough et al., 2021	Exectuutive function	8	0.104733	0.115171	0.0132643	191	ef	50
Fariclough et al., 2021	Switching errors	8	0.233268	0.113589	0.0129024	192	mem	50
Fariclough et al., 2021	Spatioal working memeory	8	0.0026103	0.115407	0.0133188	193	mem	50
St Laurent	Efortful control	9	-0.129404	0.140124	0.0196346	194	ef	50
St Laurent	Receptive vocabulary	9	-0.327975	0.11398	0.0129915	195	voc	50
St Laurent	Visuospatial memory	9	-0.272116	0.344612	0.118757	196	mem	50
St Laurent	Procedural memory	9	-0.0609157	0.411181	0.16907	197	mem	50
St Laurent	Executive attention	9	-0.0268397	0.157683	0.0248639	198	ef	50
Zahran	Working memory	10	0.0243021	0.0607551	0.00369119	199	mem	50
Zahran	Inhibition	10	-0.0687546	0.229182	0.0525243	200	inh	50
Zahran	Vocabulary	10	0.00853734	0.00580207	3.3664e-05	201	voc	50
Padmapriya (CS)	Exectuive functioning	11	-0.136207	0.0882032	0.00777981	202	ef	50
Padmapriya (CS)	Academic acheivement	11	-0.153132	0.090876	0.00825845	203	aca	50
Padmapriya (Lon)	Exectuive functioning	11	-0.101282	0.0958653	0.00919016	204	ef	50
Padmapriya (Lon)	Academic acheivement	11	-0.197729	0.100608	0.0101219	205	aca	50
Lu, Zhaoxu; Qu, Xiao; Chang, Jiahui; Xu, Mengxue; Song, Guochao; Wang, Xiaojuan; Okely, Anthony D.; Zhang, Ting; Guan, Hongyan; Wu, Jianxin	Working memory	1	-0.300541	0.214973	0.0462133	206	mem	60
Lu, Zhaoxu; Qu, Xiao; Chang, Jiahui; Xu, Mengxue; Song, Guochao; Wang, Xiaojuan; Okely, Anthony D.; Zhang, Ting; Guan, Hongyan; Wu, Jianxin	Inhibition	1	-0.0294648	0.217979	0.047515	207	inh	60
Lu, Zhaoxu; Qu, Xiao; Chang, Jiahui; Xu, Mengxue; Song, Guochao; Wang, Xiaojuan; Okely, Anthony D.; Zhang, Ting; Guan, Hongyan; Wu, Jianxin	Cognitive flexibility	1	0.467373	0.21461	0.0460574	208	cf	60
Bezerra, Thayna Alves; Clark, Cain Craig Truman; Souza Filho, Anastacio Neco De; Fortes, Leonardo De Souza; Mota, Jorge Augusto Pinto Silva; Duncan, Michael Joseph; Martins, Clarice Maria De Lucena	Inhibition	2	-0.937098	0.466728	0.217835	209	inh	60
Watson, Amanda; Dumuid, Dorothea; Olds, Tim	Literacy ISCOLE	3	0.0666967	0.107985	0.0116608	210	aca	60
Watson, Amanda; Dumuid, Dorothea; Olds, Tim	Numeracy ISCOLE	3	0.140723	0.107008	0.0114507	211	aca	60
Watson, Amanda; Dumuid, Dorothea; Olds, Tim	Literacy Checkpoint	4	-0.0222967	0.0385125	0.00148321	212	aca	60
Watson, Amanda; Dumuid, Dorothea; Olds, Tim	Numeracy Checkpoint	4	0.00353272	0.0397431	0.00157952	213	aca	60
Kuzik, Nicholas; Naylor, Patti-Jean; Spence, John C.; Carson, Valerie	Inhibition	5	0.168949	0.211186	0.0445994	214	inh	60
Kuzik, Nicholas; Naylor, Patti-Jean; Spence, John C.; Carson, Valerie	Working memory	5	-0.154869	0.173642	0.0301514	215	mem	60
Kuzik, Nicholas; Naylor, Patti-Jean; Spence, John C.; Carson, Valerie	Vocabulary	5	0.173642	0.14959	0.0223771	216	voc	60
Kuzik, Nicholas; Naylor, Patti-Jean; Spence, John C.; Carson, Valerie	Behavioural Self-Regulation	5	-0.0422371	0.211186	0.0445994	217	sr	60
Kuzik, Nicholas; Naylor, Patti-Jean; Spence, John C.; Carson, Valerie	Cognitive Self-Regulation	5	0.366055	0.197107	0.038851	218	sr	60
Lau et al.	Cognitive flexibility	6	-0.101814	0.283626	0.0804436	219	cf	60
Lau et al.	Inhibition	6	0.123287	0.118297	0.0139941	220	inh	60
Lau et al.	Working memory	6	0.152964	0.106178	0.0112737	221	mem	60
Taylor et al.	Heads-to-knees	7	0.112594	0.102803	0.0105684	222	inh	60
Taylor et al.	Statue	7	0.166443	0.112594	0.0126773	223	inh	60
Taylor et al.	Exectuive functioning	7	0.112594	0.0979075	0.00958587	224	ef	60
Taylor et al.	Attentional problems	7	0.112594	0.0979075	0.00958587	225	attent	60
Taylor et al.	Hyperactivity	7	-0.0244769	0.102803	0.0105684	226	hyp	60
Taylor et al.(long)	Hyperactivity	7	-0.20731	0.100694	0.0101392	227	hyp	60
Taylor et al. (long)	Heads-to-knees	7	0.136475	0.0830718	0.00690092	228	inh	60
Taylor et al. (long)	Statue	7	0.136475	0.0712044	0.00507006	229	inh	60
Taylor et al. (long)	Exectuive functioning	7	-0.27295	0.0890055	0.00792198	230	ef	60
Taylor et al. (long)	Attentional problems	7	0.0712044	0.0830718	0.00690092	231	attent	60
Fariclough et al., 2021	Exectuutive function	8	0.119518	0.131429	0.0172736	232	ef	60
Fariclough et al., 2021	Switching errors	8	0.266198	0.129624	0.0168024	233	mem	60
Fariclough et al., 2021	Spatioal working memeory	8	0.00297879	0.131699	0.0173446	234	mem	60
St Laurent	Efortful control	9	-0.14769	0.159925	0.0255759	235	ef	60
St Laurent	Receptive vocabulary	9	-0.374322	0.130087	0.0169227	236	voc	60
St Laurent	Visuospatial memory	9	-0.310569	0.393309	0.154692	237	mem	60
St Laurent	Procedural memory	9	-0.0695238	0.469286	0.220229	238	mem	60
St Laurent	Executive attention	9	-0.0306324	0.179965	0.0323876	239	ef	60
Zahran	Working memory	10	0.0282435	0.0706087	0.00498559	240	mem	60
Zahran	Inhibition	10	-0.0799055	0.266352	0.0709432	241	inh	60
Zahran	Vocabulary	10	0.00992196	0.00674308	4.54691e-05	242	voc	60
Padmapriya (CS)	Exectuive functioning	11	-0.15705	0.101701	0.010343	243	ef	60
Padmapriya (CS)	Academic acheivement	11	-0.176566	0.104782	0.0109794	244	aca	60
Padmapriya (Lon)	Exectuive functioning	11	-0.116781	0.110535	0.012218	245	ef	60
Padmapriya (Lon)	Academic acheivement	11	-0.227986	0.116004	0.0134568	246	aca	60
